# Supplementary material for: Mobile resistome of human gut and pathogen drives anthropogenic bloom of antibiotic resistance
Source: Microbiome. 2020 Jan 7;8:2. doi: 10.1186/s40168-019-0774-7 (PMC6947943; doi:10.1186/s40168-019-0774-7)
Supplement: Supplementary file 3 — Additional file 2: Table S3. Sequencing data statistics and accessions. [file 40168_2019_774_MOESM3_ESM.csv]

Sample Site	Collection Date	BioProject	BioSample	BioSample Title	SRA library ID	SRA Run Title	Library strategy	Library source	Library selection	Library layout	Platform	Instrument model	Library protocol	Forward read count	Reverse read count	Total read count	Total bases
S1	May_2016	PRJNA530373	SAMN11311979	Metagenome of river water from Han River S1 site	201605_S1_wgs	Shotgun sequencing of Han River Metagenome: sample 201605_S1	WGS	METAGENOMIC	RANDOM	paired	ILLUMINA	Illumina HiSeq 4000	TruSeq DNA PCR-free	60253500	60253500	120507000	18183230174
S2	May_2016	PRJNA530373	SAMN11312019	Metagenome of river water from Han River S2 site	201605_S2_wgs	Shotgun sequencing of Han River Metagenome: sample 201605_S2	WGS	METAGENOMIC	RANDOM	paired	ILLUMINA	Illumina HiSeq 4000	TruSeq DNA PCR-free	76793429	76793429	153586858	23176416111
S3	May_2016	PRJNA530373	SAMN11312020	Metagenome of river water from Han River S3 site	201605_S3_wgs	Shotgun sequencing of Han River Metagenome: sample 201605_S3	WGS	METAGENOMIC	RANDOM	paired	ILLUMINA	Illumina HiSeq 4000	TruSeq DNA PCR-free	146582524	146582524	293165048	44186400178
SB	May_2016	PRJNA530373	SAMN11312049	Metagenome of river water from Han River SB site	201605_SB_wgs	Shotgun sequencing of Han River Metagenome: sample 201605_SB	WGS	METAGENOMIC	RANDOM	paired	ILLUMINA	Illumina HiSeq 4000	TruSeq DNA PCR-free	52048293	52048293	104096586	15679271399
S4	May_2016	PRJNA530373	SAMN11312048	Metagenome of river water from Han River S4 site	201605_S4_wgs	Shotgun sequencing of Han River Metagenome: sample 201605_S4	WGS	METAGENOMIC	RANDOM	paired	ILLUMINA	Illumina HiSeq 4000	TruSeq DNA PCR-free	60549747	60549747	121099494	18228917785
N1	May_2016	PRJNA530373	SAMN11312050	Metagenome of river water from Han River N1 site	201605_N1_wgs	Shotgun sequencing of Han River Metagenome: sample 201605_N1	WGS	METAGENOMIC	RANDOM	paired	ILLUMINA	Illumina HiSeq 4000	TruSeq DNA PCR-free	44342130	44342130	88684260	13381252400
N2	May_2016	PRJNA530373	SAMN11312051	Metagenome of river water from Han River N2 site	201605_N2_wgs	Shotgun sequencing of Han River Metagenome: sample 201605_N2	WGS	METAGENOMIC	RANDOM	paired	ILLUMINA	Illumina HiSeq 4000	TruSeq DNA PCR-free	68942918	68942918	137885836	20768370554
N3	May_2016	PRJNA530373	SAMN11312052	Metagenome of river water from Han River N3 site	201605_N3_wgs	Shotgun sequencing of Han River Metagenome: sample 201605_N3	WGS	METAGENOMIC	RANDOM	paired	ILLUMINA	Illumina HiSeq 4000	TruSeq DNA PCR-free	69552600	69552600	139105200	20973419972
H1	May_2016	PRJNA530373	SAMN11312053	Metagenome of river water from Han River H1 site	201605_H1_wgs	Shotgun sequencing of Han River Metagenome: sample 201605_H1	WGS	METAGENOMIC	RANDOM	paired	ILLUMINA	Illumina HiSeq 4000	TruSeq DNA PCR-free	69030168	69030168	138060336	20822197755
H2	May_2016	PRJNA530373	SAMN11312065	Metagenome of river water from Han River H2 site	201605_H2_wgs	Shotgun sequencing of Han River Metagenome: sample 201605_H2	WGS	METAGENOMIC	RANDOM	paired	ILLUMINA	Illumina HiSeq 4000	TruSeq DNA PCR-free	65309625	65309625	130619250	19697674596
H3	May_2016	PRJNA530373	SAMN11312064	Metagenome of river water from Han River H3 site	201605_H3_wgs	Shotgun sequencing of Han River Metagenome: sample 201605_H3	WGS	METAGENOMIC	RANDOM	paired	ILLUMINA	Illumina HiSeq 4000	TruSeq DNA PCR-free	73717827	73717827	147435654	22236630646
H4	May_2016	PRJNA530373	SAMN11312066	Metagenome of river water from Han River H4 site	201605_H4_wgs	Shotgun sequencing of Han River Metagenome: sample 201605_H4	WGS	METAGENOMIC	RANDOM	paired	ILLUMINA	Illumina HiSeq 4000	TruSeq DNA PCR-free	72600958	72600958	145201916	21898714310
H5	May_2016	PRJNA530373	SAMN11312067	Metagenome of river water from Han River H5 site	201605_H5_wgs	Shotgun sequencing of Han River Metagenome: sample 201605_H5	WGS	METAGENOMIC	RANDOM	paired	ILLUMINA	Illumina HiSeq 4000	TruSeq DNA PCR-free	78567507	78567507	157135014	23701828067
H6	May_2016	PRJNA530373	SAMN11312068	Metagenome of river water from Han River H6 site	201605_H6_wgs	Shotgun sequencing of Han River Metagenome: sample 201605_H6	WGS	METAGENOMIC	RANDOM	paired	ILLUMINA	Illumina HiSeq 4000	TruSeq DNA PCR-free	76019378	76019378	152038756	22939866303
H7	May_2016	PRJNA530373	SAMN11312069	Metagenome of river water from Han River H7 site	201605_H7_wgs	Shotgun sequencing of Han River Metagenome: sample 201605_H7	WGS	METAGENOMIC	RANDOM	paired	ILLUMINA	Illumina HiSeq 4000	TruSeq DNA PCR-free	56764625	56764625	113529250	17125712860
S1	Aug_2016	PRJNA530373	SAMN11312070	Metagenome of river water from Han River S1 site	201608_S1_wgs	Shotgun sequencing of Han River Metagenome: sample 201608_S1	WGS	METAGENOMIC	RANDOM	paired	ILLUMINA	Illumina HiSeq 4000	TruSeq DNA PCR-free	65550706	65550706	131101412	19784459173
S2	Aug_2016	PRJNA530373	SAMN11312071	Metagenome of river water from Han River S2 site	201608_S2_wgs	Shotgun sequencing of Han River Metagenome: sample 201608_S2	WGS	METAGENOMIC	RANDOM	paired	ILLUMINA	Illumina HiSeq 4000	TruSeq DNA PCR-free	76519203	76519203	153038406	23094427235
S3	Aug_2016	PRJNA530373	SAMN11312073	Metagenome of river water from Han River S3 site	201608_S3_wgs	Shotgun sequencing of Han River Metagenome: sample 201608_S3	WGS	METAGENOMIC	RANDOM	paired	ILLUMINA	Illumina HiSeq 4000	TruSeq DNA PCR-free	86345482	86345482	172690964	26061869005
SB	Aug_2016	PRJNA530373	SAMN11312072	Metagenome of river water from Han River SB site	201608_SB_wgs	Shotgun sequencing of Han River Metagenome: sample 201608_SB	WGS	METAGENOMIC	RANDOM	paired	ILLUMINA	Illumina HiSeq 4000	TruSeq DNA PCR-free	50590507	50590507	101181014	15266893219
S4	Aug_2016	PRJNA530373	SAMN11312074	Metagenome of river water from Han River S4 site	201608_S4_wgs	Shotgun sequencing of Han River Metagenome: sample 201608_S4	WGS	METAGENOMIC	RANDOM	paired	ILLUMINA	Illumina HiSeq 4000	TruSeq DNA PCR-free	46362573	46362573	92725146	13992153513
N1	Aug_2016	PRJNA530373	SAMN11312075	Metagenome of river water from Han River N1 site	201608_N1_wgs	Shotgun sequencing of Han River Metagenome: sample 201608_N1	WGS	METAGENOMIC	RANDOM	paired	ILLUMINA	Illumina HiSeq 4000	TruSeq DNA PCR-free	68191296	68191296	136382592	20578837725
N2	Aug_2016	PRJNA530373	SAMN11312094	Metagenome of river water from Han River N2 site	201608_N2_wgs	Shotgun sequencing of Han River Metagenome: sample 201608_N2	WGS	METAGENOMIC	RANDOM	paired	ILLUMINA	Illumina HiSeq 4000	TruSeq DNA PCR-free	72476722	72476722	144953444	21866412786
N3	Aug_2016	PRJNA530373	SAMN11312095	Metagenome of river water from Han River N3 site	201608_N3_wgs	Shotgun sequencing of Han River Metagenome: sample 201608_N3	WGS	METAGENOMIC	RANDOM	paired	ILLUMINA	Illumina HiSeq 4000	TruSeq DNA PCR-free	73016059	73016059	146032118	22036564033
H1	Aug_2016	PRJNA530373	SAMN11312097	Metagenome of river water from Han River H1 site	201608_H1_wgs	Shotgun sequencing of Han River Metagenome: sample 201608_H1	WGS	METAGENOMIC	RANDOM	paired	ILLUMINA	Illumina HiSeq 4000	TruSeq DNA PCR-free	90030803	90030803	180061606	27172941912
H2	Aug_2016	PRJNA530373	SAMN11312099	Metagenome of river water from Han River H2 site	201608_H2_wgs	Shotgun sequencing of Han River Metagenome: sample 201608_H2	WGS	METAGENOMIC	RANDOM	paired	ILLUMINA	Illumina HiSeq 4000	TruSeq DNA PCR-free	66736832	66736832	133473664	20136130101
H3	Aug_2016	PRJNA530373	SAMN11312098	Metagenome of river water from Han River H3 site	201608_H3_wgs	Shotgun sequencing of Han River Metagenome: sample 201608_H3	WGS	METAGENOMIC	RANDOM	paired	ILLUMINA	Illumina HiSeq 4000	TruSeq DNA PCR-free	67310254	67310254	134620508	20313945164
H4	Aug_2016	PRJNA530373	SAMN11312100	Metagenome of river water from Han River H4 site	201608_H4_wgs	Shotgun sequencing of Han River Metagenome: sample 201608_H4	WGS	METAGENOMIC	RANDOM	paired	ILLUMINA	Illumina HiSeq 4000	TruSeq DNA PCR-free	49217494	49217494	98434988	14850559653
H5	Aug_2016	PRJNA530373	SAMN11312101	Metagenome of river water from Han River H5 site	201608_H5_wgs	Shotgun sequencing of Han River Metagenome: sample 201608_H5	WGS	METAGENOMIC	RANDOM	paired	ILLUMINA	Illumina HiSeq 4000	TruSeq DNA PCR-free	71661632	71661632	143323264	21627812839
H6	Aug_2016	PRJNA530373	SAMN11312102	Metagenome of river water from Han River H6 site	201608_H6_wgs	Shotgun sequencing of Han River Metagenome: sample 201608_H6	WGS	METAGENOMIC	RANDOM	paired	ILLUMINA	Illumina HiSeq 4000	TruSeq DNA PCR-free	78824062	78824062	157648124	23796638133
H7	Aug_2016	PRJNA530373	SAMN11312103	Metagenome of river water from Han River H7 site	201608_H7_wgs	Shotgun sequencing of Han River Metagenome: sample 201608_H7	WGS	METAGENOMIC	RANDOM	paired	ILLUMINA	Illumina HiSeq 4000	TruSeq DNA PCR-free	72021766	72021766	144043532	21739006038
S1	Feb_2017	PRJNA530373	SAMN11312104	Metagenome of river water from Han River S1 site	201702_S1_wgs	Shotgun sequencing of Han River Metagenome: sample 201702_S1	WGS	METAGENOMIC	RANDOM	paired	ILLUMINA	Illumina HiSeq 4000	TruSeq DNA PCR-free	81751105	81751105	163502210	24683401796
S2	Feb_2017	PRJNA530373	SAMN11312106	Metagenome of river water from Han River S2 site	201702_S2_wgs	Shotgun sequencing of Han River Metagenome: sample 201702_S2	WGS	METAGENOMIC	RANDOM	paired	ILLUMINA	Illumina HiSeq 4000	TruSeq DNA PCR-free	58273488	58273488	116546976	17590820336
S3	Feb_2017	PRJNA530373	SAMN11312105	Metagenome of river water from Han River S3 site	201702_S3_wgs	Shotgun sequencing of Han River Metagenome: sample 201702_S3	WGS	METAGENOMIC	RANDOM	paired	ILLUMINA	Illumina HiSeq 4000	TruSeq DNA PCR-free	73073394	73073394	146146788	22056230736
SB	Feb_2017	PRJNA530373	SAMN11312107	Metagenome of river water from Han River SB site	201702_SB_wgs	Shotgun sequencing of Han River Metagenome: sample 201702_SB	WGS	METAGENOMIC	RANDOM	paired	ILLUMINA	Illumina HiSeq 4000	TruSeq DNA PCR-free	62477120	62477120	124954240	18857225689
S4	Feb_2017	PRJNA530373	SAMN11312108	Metagenome of river water from Han River S4 site	201702_S4_wgs	Shotgun sequencing of Han River Metagenome: sample 201702_S4	WGS	METAGENOMIC	RANDOM	paired	ILLUMINA	Illumina HiSeq 4000	TruSeq DNA PCR-free	55019460	55019460	110038920	16603704241
N1	Feb_2017	PRJNA530373	SAMN11312244	Metagenome of river water from Han River N1 site	201702_N1_wgs	Shotgun sequencing of Han River Metagenome: sample 201702_N1	WGS	METAGENOMIC	RANDOM	paired	ILLUMINA	Illumina HiSeq 4000	TruSeq DNA PCR-free	58798464	58798464	117596928	17748369999
N2	Feb_2017	PRJNA530373	SAMN11312245	Metagenome of river water from Han River N2 site	201702_N2_wgs	Shotgun sequencing of Han River Metagenome: sample 201702_N2	WGS	METAGENOMIC	RANDOM	paired	ILLUMINA	Illumina HiSeq 4000	TruSeq DNA PCR-free	60002675	60002675	120005350	18111212893
N3	Feb_2017	PRJNA530373	SAMN11312247	Metagenome of river water from Han River N3 site	201702_N3_wgs	Shotgun sequencing of Han River Metagenome: sample 201702_N3	WGS	METAGENOMIC	RANDOM	paired	ILLUMINA	Illumina HiSeq 4000	TruSeq DNA PCR-free	79977311	79977311	159954622	24142380304
H1	Feb_2017	PRJNA530373	SAMN11312246	Metagenome of river water from Han River H1 site	201702_H1_wgs	Shotgun sequencing of Han River Metagenome: sample 201702_H1	WGS	METAGENOMIC	RANDOM	paired	ILLUMINA	Illumina HiSeq 4000	TruSeq DNA PCR-free	61342709	61342709	122685418	18517733221
H2	Feb_2017	PRJNA530373	SAMN11312248	Metagenome of river water from Han River H2 site	201702_H2_wgs	Shotgun sequencing of Han River Metagenome: sample 201702_H2	WGS	METAGENOMIC	RANDOM	paired	ILLUMINA	Illumina HiSeq 4000	TruSeq DNA PCR-free	59507691	59507691	119015382	17965167538
H3	Feb_2017	PRJNA530373	SAMN11312250	Metagenome of river water from Han River H3 site	201702_H3_wgs	Shotgun sequencing of Han River Metagenome: sample 201702_H3	WGS	METAGENOMIC	RANDOM	paired	ILLUMINA	Illumina HiSeq 4000	TruSeq DNA PCR-free	73581852	73581852	147163704	22215445145
H4	Feb_2017	PRJNA530373	SAMN11312249	Metagenome of river water from Han River H4 site	201702_H4_wgs	Shotgun sequencing of Han River Metagenome: sample 201702_H4	WGS	METAGENOMIC	RANDOM	paired	ILLUMINA	Illumina HiSeq 4000	TruSeq DNA PCR-free	63127691	63127691	126255382	19060411532
H5	Feb_2017	PRJNA530373	SAMN11312251	Metagenome of river water from Han River H5 site	201702_H5_wgs	Shotgun sequencing of Han River Metagenome: sample 201702_H5	WGS	METAGENOMIC	RANDOM	paired	ILLUMINA	Illumina HiSeq 4000	TruSeq DNA PCR-free	54884052	54884052	109768104	16565627801
H6	Feb_2017	PRJNA530373	SAMN11312253	Metagenome of river water from Han River H6 site	201702_H6_wgs	Shotgun sequencing of Han River Metagenome: sample 201702_H6	WGS	METAGENOMIC	RANDOM	paired	ILLUMINA	Illumina HiSeq 4000	TruSeq DNA PCR-free	61642275	61642275	123284550	18607283083
H7	Feb_2017	PRJNA530373	SAMN11312252	Metagenome of river water from Han River H7 site	201702_H7_wgs	Shotgun sequencing of Han River Metagenome: sample 201702_H7	WGS	METAGENOMIC	RANDOM	paired	ILLUMINA	Illumina HiSeq 4000	TruSeq DNA PCR-free	60897027	60897027	121794054	18379543268
S1	May_2016	PRJNA530373	SAMN11311979	Metagenome of river water from Han River S1 site	201605_S1_16Samp	Bacterial 16S amplicon sequencing of Han River Metagenome: sample 201605_S1	AMPLICON	METAGENOMIC	PCR	paired	ILLUMINA	Illumina MiSeq	Bacterial primers 341F and 805R	277898	277898	555796	165625443
S2	May_2016	PRJNA530373	SAMN11312019	Metagenome of river water from Han River S2 site	201605_S2_16Samp	Bacterial 16S amplicon sequencing of Han River Metagenome: sample 201605_S2	AMPLICON	METAGENOMIC	PCR	paired	ILLUMINA	Illumina MiSeq	Bacterial primers 341F and 805R	269453	269453	538906	160592774
S3	May_2016	PRJNA530373	SAMN11312020	Metagenome of river water from Han River S3 site	201605_S3_16Samp	Bacterial 16S amplicon sequencing of Han River Metagenome: sample 201605_S3	AMPLICON	METAGENOMIC	PCR	paired	ILLUMINA	Illumina MiSeq	Bacterial primers 341F and 805R	289144	289144	578288	172197972
SB	May_2016	PRJNA530373	SAMN11312049	Metagenome of river water from Han River SB site	201605_SB_16Samp	Bacterial 16S amplicon sequencing of Han River Metagenome: sample 201605_SB	AMPLICON	METAGENOMIC	PCR	paired	ILLUMINA	Illumina MiSeq	Bacterial primers 341F and 805R	278754	278754	557508	166478829
S4	May_2016	PRJNA530373	SAMN11312048	Metagenome of river water from Han River S4 site	201605_S4_16Samp	Bacterial 16S amplicon sequencing of Han River Metagenome: sample 201605_S4	AMPLICON	METAGENOMIC	PCR	paired	ILLUMINA	Illumina MiSeq	Bacterial primers 341F and 805R	300325	300325	600650	179187164
N1	May_2016	PRJNA530373	SAMN11312050	Metagenome of river water from Han River N1 site	201605_N1_16Samp	Bacterial 16S amplicon sequencing of Han River Metagenome: sample 201605_N1	AMPLICON	METAGENOMIC	PCR	paired	ILLUMINA	Illumina MiSeq	Bacterial primers 341F and 805R	253188	253188	506376	150670015
N2	May_2016	PRJNA530373	SAMN11312051	Metagenome of river water from Han River N2 site	201605_N2_16Samp	Bacterial 16S amplicon sequencing of Han River Metagenome: sample 201605_N2	AMPLICON	METAGENOMIC	PCR	paired	ILLUMINA	Illumina MiSeq	Bacterial primers 341F and 805R	270921	270921	541842	161168032
N3	May_2016	PRJNA530373	SAMN11312052	Metagenome of river water from Han River N3 site	201605_N3_16Samp	Bacterial 16S amplicon sequencing of Han River Metagenome: sample 201605_N3	AMPLICON	METAGENOMIC	PCR	paired	ILLUMINA	Illumina MiSeq	Bacterial primers 341F and 805R	272663	272663	545326	161736971
H1	May_2016	PRJNA530373	SAMN11312053	Metagenome of river water from Han River H1 site	201605_H1_16Samp	Bacterial 16S amplicon sequencing of Han River Metagenome: sample 201605_H1	AMPLICON	METAGENOMIC	PCR	paired	ILLUMINA	Illumina MiSeq	Bacterial primers 341F and 805R	255313	255313	510626	152367383
H2	May_2016	PRJNA530373	SAMN11312065	Metagenome of river water from Han River H2 site	201605_H2_16Samp	Bacterial 16S amplicon sequencing of Han River Metagenome: sample 201605_H2	AMPLICON	METAGENOMIC	PCR	paired	ILLUMINA	Illumina MiSeq	Bacterial primers 341F and 805R	268031	268031	536062	159658824
H3	May_2016	PRJNA530373	SAMN11312064	Metagenome of river water from Han River H3 site	201605_H3_16Samp	Bacterial 16S amplicon sequencing of Han River Metagenome: sample 201605_H3	AMPLICON	METAGENOMIC	PCR	paired	ILLUMINA	Illumina MiSeq	Bacterial primers 341F and 805R	289780	289780	579560	172873459
H4	May_2016	PRJNA530373	SAMN11312066	Metagenome of river water from Han River H4 site	201605_H4_16Samp	Bacterial 16S amplicon sequencing of Han River Metagenome: sample 201605_H4	AMPLICON	METAGENOMIC	PCR	paired	ILLUMINA	Illumina MiSeq	Bacterial primers 341F and 805R	228401	228401	456802	136569627
H5	May_2016	PRJNA530373	SAMN11312067	Metagenome of river water from Han River H5 site	201605_H5_16Samp	Bacterial 16S amplicon sequencing of Han River Metagenome: sample 201605_H5	AMPLICON	METAGENOMIC	PCR	paired	ILLUMINA	Illumina MiSeq	Bacterial primers 341F and 805R	299726	299726	599452	178512436
H6	May_2016	PRJNA530373	SAMN11312068	Metagenome of river water from Han River H6 site	201605_H6_16Samp	Bacterial 16S amplicon sequencing of Han River Metagenome: sample 201605_H6	AMPLICON	METAGENOMIC	PCR	paired	ILLUMINA	Illumina MiSeq	Bacterial primers 341F and 805R	274913	274913	549826	163415728
H7	May_2016	PRJNA530373	SAMN11312069	Metagenome of river water from Han River H7 site	201605_H7_16Samp	Bacterial 16S amplicon sequencing of Han River Metagenome: sample 201605_H7	AMPLICON	METAGENOMIC	PCR	paired	ILLUMINA	Illumina MiSeq	Bacterial primers 341F and 805R	276785	276785	553570	164707414
S1	Aug_2016	PRJNA530373	SAMN11312070	Metagenome of river water from Han River S1 site	201608_S1_16Samp	Bacterial 16S amplicon sequencing of Han River Metagenome: sample 201608_S1	AMPLICON	METAGENOMIC	PCR	paired	ILLUMINA	Illumina MiSeq	Bacterial primers 341F and 805R	263305	263305	526610	156524521
S2	Aug_2016	PRJNA530373	SAMN11312071	Metagenome of river water from Han River S2 site	201608_S2_16Samp	Bacterial 16S amplicon sequencing of Han River Metagenome: sample 201608_S2	AMPLICON	METAGENOMIC	PCR	paired	ILLUMINA	Illumina MiSeq	Bacterial primers 341F and 805R	264874	264874	529748	157162315
S3	Aug_2016	PRJNA530373	SAMN11312073	Metagenome of river water from Han River S3 site	201608_S3_16Samp	Bacterial 16S amplicon sequencing of Han River Metagenome: sample 201608_S3	AMPLICON	METAGENOMIC	PCR	paired	ILLUMINA	Illumina MiSeq	Bacterial primers 341F and 805R	284787	284787	569574	169529518
SB	Aug_2016	PRJNA530373	SAMN11312072	Metagenome of river water from Han River SB site	201608_SB_16Samp	Bacterial 16S amplicon sequencing of Han River Metagenome: sample 201608_SB	AMPLICON	METAGENOMIC	PCR	paired	ILLUMINA	Illumina MiSeq	Bacterial primers 341F and 805R	205277	205277	410554	122482448
S4	Aug_2016	PRJNA530373	SAMN11312074	Metagenome of river water from Han River S4 site	201608_S4_16Samp	Bacterial 16S amplicon sequencing of Han River Metagenome: sample 201608_S4	AMPLICON	METAGENOMIC	PCR	paired	ILLUMINA	Illumina MiSeq	Bacterial primers 341F and 805R	269209	269209	538418	160761388
N1	Aug_2016	PRJNA530373	SAMN11312075	Metagenome of river water from Han River N1 site	201608_N1_16Samp	Bacterial 16S amplicon sequencing of Han River Metagenome: sample 201608_N1	AMPLICON	METAGENOMIC	PCR	paired	ILLUMINA	Illumina MiSeq	Bacterial primers 341F and 805R	333294	333294	666588	198260763
N2	Aug_2016	PRJNA530373	SAMN11312094	Metagenome of river water from Han River N2 site	201608_N2_16Samp	Bacterial 16S amplicon sequencing of Han River Metagenome: sample 201608_N2	AMPLICON	METAGENOMIC	PCR	paired	ILLUMINA	Illumina MiSeq	Bacterial primers 341F and 805R	274876	274876	549752	163376152
N3	Aug_2016	PRJNA530373	SAMN11312095	Metagenome of river water from Han River N3 site	201608_N3_16Samp	Bacterial 16S amplicon sequencing of Han River Metagenome: sample 201608_N3	AMPLICON	METAGENOMIC	PCR	paired	ILLUMINA	Illumina MiSeq	Bacterial primers 341F and 805R	287510	287510	575020	171581132
H1	Aug_2016	PRJNA530373	SAMN11312097	Metagenome of river water from Han River H1 site	201608_H1_16Samp	Bacterial 16S amplicon sequencing of Han River Metagenome: sample 201608_H1	AMPLICON	METAGENOMIC	PCR	paired	ILLUMINA	Illumina MiSeq	Bacterial primers 341F and 805R	326375	326375	652750	194759375
H2	Aug_2016	PRJNA530373	SAMN11312099	Metagenome of river water from Han River H2 site	201608_H2_16Samp	Bacterial 16S amplicon sequencing of Han River Metagenome: sample 201608_H2	AMPLICON	METAGENOMIC	PCR	paired	ILLUMINA	Illumina MiSeq	Bacterial primers 341F and 805R	292373	292373	584746	173877404
H3	Aug_2016	PRJNA530373	SAMN11312098	Metagenome of river water from Han River H3 site	201608_H3_16Samp	Bacterial 16S amplicon sequencing of Han River Metagenome: sample 201608_H3	AMPLICON	METAGENOMIC	PCR	paired	ILLUMINA	Illumina MiSeq	Bacterial primers 341F and 805R	282036	282036	564072	168909442
H4	Aug_2016	PRJNA530373	SAMN11312100	Metagenome of river water from Han River H4 site	201608_H4_16Samp	Bacterial 16S amplicon sequencing of Han River Metagenome: sample 201608_H4	AMPLICON	METAGENOMIC	PCR	paired	ILLUMINA	Illumina MiSeq	Bacterial primers 341F and 805R	280324	280324	560648	166028514
H5	Aug_2016	PRJNA530373	SAMN11312101	Metagenome of river water from Han River H5 site	201608_H5_16Samp	Bacterial 16S amplicon sequencing of Han River Metagenome: sample 201608_H5	AMPLICON	METAGENOMIC	PCR	paired	ILLUMINA	Illumina MiSeq	Bacterial primers 341F and 805R	259067	259067	518134	155082690
H6	Aug_2016	PRJNA530373	SAMN11312102	Metagenome of river water from Han River H6 site	201608_H6_16Samp	Bacterial 16S amplicon sequencing of Han River Metagenome: sample 201608_H6	AMPLICON	METAGENOMIC	PCR	paired	ILLUMINA	Illumina MiSeq	Bacterial primers 341F and 805R	272207	272207	544414	162749448
H7	Aug_2016	PRJNA530373	SAMN11312103	Metagenome of river water from Han River H7 site	201608_H7_16Samp	Bacterial 16S amplicon sequencing of Han River Metagenome: sample 201608_H7	AMPLICON	METAGENOMIC	PCR	paired	ILLUMINA	Illumina MiSeq	Bacterial primers 341F and 805R	245180	245180	490360	146374163
S1	Feb_2017	PRJNA530373	SAMN11312104	Metagenome of river water from Han River S1 site	201702_S1_16Samp	Bacterial 16S amplicon sequencing of Han River Metagenome: sample 201702_S1	AMPLICON	METAGENOMIC	PCR	paired	ILLUMINA	Illumina MiSeq	Bacterial primers 341F and 805R	222852	222852	445704	133286629
S2	Feb_2017	PRJNA530373	SAMN11312106	Metagenome of river water from Han River S2 site	201702_S2_16Samp	Bacterial 16S amplicon sequencing of Han River Metagenome: sample 201702_S2	AMPLICON	METAGENOMIC	PCR	paired	ILLUMINA	Illumina MiSeq	Bacterial primers 341F and 805R	265504	265504	531008	158878941
S3	Feb_2017	PRJNA530373	SAMN11312105	Metagenome of river water from Han River S3 site	201702_S3_16Samp	Bacterial 16S amplicon sequencing of Han River Metagenome: sample 201702_S3	AMPLICON	METAGENOMIC	PCR	paired	ILLUMINA	Illumina MiSeq	Bacterial primers 341F and 805R	237460	237460	474920	142208744
SB	Feb_2017	PRJNA530373	SAMN11312107	Metagenome of river water from Han River SB site	201702_SB_16Samp	Bacterial 16S amplicon sequencing of Han River Metagenome: sample 201702_SB	AMPLICON	METAGENOMIC	PCR	paired	ILLUMINA	Illumina MiSeq	Bacterial primers 341F and 805R	236687	236687	473374	141693796
S4	Feb_2017	PRJNA530373	SAMN11312108	Metagenome of river water from Han River S4 site	201702_S4_16Samp	Bacterial 16S amplicon sequencing of Han River Metagenome: sample 201702_S4	AMPLICON	METAGENOMIC	PCR	paired	ILLUMINA	Illumina MiSeq	Bacterial primers 341F and 805R	225296	225296	450592	134906955
N1	Feb_2017	PRJNA530373	SAMN11312244	Metagenome of river water from Han River N1 site	201702_N1_16Samp	Bacterial 16S amplicon sequencing of Han River Metagenome: sample 201702_N1	AMPLICON	METAGENOMIC	PCR	paired	ILLUMINA	Illumina MiSeq	Bacterial primers 341F and 805R	236715	236715	473430	141464043
N2	Feb_2017	PRJNA530373	SAMN11312245	Metagenome of river water from Han River N2 site	201702_N2_16Samp	Bacterial 16S amplicon sequencing of Han River Metagenome: sample 201702_N2	AMPLICON	METAGENOMIC	PCR	paired	ILLUMINA	Illumina MiSeq	Bacterial primers 341F and 805R	237735	237735	475470	142195276
N3	Feb_2017	PRJNA530373	SAMN11312247	Metagenome of river water from Han River N3 site	201702_N3_16Samp	Bacterial 16S amplicon sequencing of Han River Metagenome: sample 201702_N3	AMPLICON	METAGENOMIC	PCR	paired	ILLUMINA	Illumina MiSeq	Bacterial primers 341F and 805R	259667	259667	519334	155247123
H1	Feb_2017	PRJNA530373	SAMN11312246	Metagenome of river water from Han River H1 site	201702_H1_16Samp	Bacterial 16S amplicon sequencing of Han River Metagenome: sample 201702_H1	AMPLICON	METAGENOMIC	PCR	paired	ILLUMINA	Illumina MiSeq	Bacterial primers 341F and 805R	183941	183941	367882	110032444
H2	Feb_2017	PRJNA530373	SAMN11312248	Metagenome of river water from Han River H2 site	201702_H2_16Samp	Bacterial 16S amplicon sequencing of Han River Metagenome: sample 201702_H2	AMPLICON	METAGENOMIC	PCR	paired	ILLUMINA	Illumina MiSeq	Bacterial primers 341F and 805R	231640	231640	463280	138475738
H3	Feb_2017	PRJNA530373	SAMN11312250	Metagenome of river water from Han River H3 site	201702_H3_16Samp	Bacterial 16S amplicon sequencing of Han River Metagenome: sample 201702_H3	AMPLICON	METAGENOMIC	PCR	paired	ILLUMINA	Illumina MiSeq	Bacterial primers 341F and 805R	236891	236891	473782	141670222
H4	Feb_2017	PRJNA530373	SAMN11312249	Metagenome of river water from Han River H4 site	201702_H4_16Samp	Bacterial 16S amplicon sequencing of Han River Metagenome: sample 201702_H4	AMPLICON	METAGENOMIC	PCR	paired	ILLUMINA	Illumina MiSeq	Bacterial primers 341F and 805R	228838	228838	457676	136813550
H5	Feb_2017	PRJNA530373	SAMN11312251	Metagenome of river water from Han River H5 site	201702_H5_16Samp	Bacterial 16S amplicon sequencing of Han River Metagenome: sample 201702_H5	AMPLICON	METAGENOMIC	PCR	paired	ILLUMINA	Illumina MiSeq	Bacterial primers 341F and 805R	232346	232346	464692	138988089
H6	Feb_2017	PRJNA530373	SAMN11312253	Metagenome of river water from Han River H6 site	201702_H6_16Samp	Bacterial 16S amplicon sequencing of Han River Metagenome: sample 201702_H6	AMPLICON	METAGENOMIC	PCR	paired	ILLUMINA	Illumina MiSeq	Bacterial primers 341F and 805R	245518	245518	491036	147053143
H7	Feb_2017	PRJNA530373	SAMN11312252	Metagenome of river water from Han River H7 site	201702_H7_16Samp	Bacterial 16S amplicon sequencing of Han River Metagenome: sample 201702_H7	AMPLICON	METAGENOMIC	PCR	paired	ILLUMINA	Illumina MiSeq	Bacterial primers 341F and 805R	228658	228658	457316	136693592
