# Supplementary material for: Mobile resistome of human gut and pathogen drives anthropogenic bloom of antibiotic resistance
Source: Microbiome. 2020 Jan 7;8:2. doi: 10.1186/s40168-019-0774-7 (PMC6947943; doi:10.1186/s40168-019-0774-7)
Supplement: Supplementary file 4 — Additional file 3: Table S4. Modification of CARD. [file 40168_2019_774_MOESM4_ESM.csv]

Protein Accession	Original descriptor	ARO	Antibiotic	Mechanism	Original Annotation	Cluster Assignment
AAF67494.2	gb|AAF67494.2|ARO:3002522|novA [Streptomyces niveus]	ARO:3002522	etc	efflux pump	novA	novA
ADH03009.1	gb|ADH03009.1|ARO:3000317|AAC(1) [Acinetobacter baumannii]	ARO:3000317	Aminoglycoside	antibiotic inactivation	AAC(1)-I	AAC(1)-I/AAC(3)-Ia
AAG15269.1	gb|AAG15269.1|ARO:3002528|AAC(3)-Ia [Pseudomonas aeruginosa]	ARO:3002528	Aminoglycoside	antibiotic inactivation	AAC(3)-Ia	AAC(1)-I/AAC(3)-Ia
AAA03550.1	gb|AAA03550.1|ARO:3002523|AAC(2')-Ia [Providencia stuartii]	ARO:3002523	Aminoglycoside	antibiotic inactivation	AAC(2')-Ia	AAC(2)-Ia
AAC44793.1	gb|AAC44793.1|ARO:3002524|AAC(2')-Ib [Mycobacterium fortuitum]	ARO:3002524	Aminoglycoside	antibiotic inactivation	AAC(2')-Ib	AAC(2)-Ib
CCP42991.1	gb|CCP42991.1|ARO:3002525|AAC(2')-Ic [Mycobacterium tuberculosis H37Rv]	ARO:3002525	Aminoglycoside	antibiotic inactivation	AAC(2')-Ic	AAC(2)-Ic
AAB41701.1	gb|AAB41701.1|ARO:3002526|AAC(2')-Id [Mycobacterium smegmatis str. MC2 155]	ARO:3002526	Aminoglycoside	antibiotic inactivation	AAC(2')-Id	AAC(2)-Id
NP_302635.1	gb|NP_302635.1|ARO:3002527|AAC(2')-Ie [Mycobacterium leprae TN]	ARO:3002527	Aminoglycoside	antibiotic inactivation	AAC(2')-Ie	AAC(2)-Ie
APB03221.1	gb|APB03221.1|ARO:3003988|AAC(2')-IIb [Paenibacillus sp. LC231]	ARO:3003988	Aminoglycoside	antibiotic inactivation	AAC(2')-IIb	AAC(2)-IIb
AAA88422.1	gb|AAA88422.1|ARO:3002530|AAC(3)-Ib [Pseudomonas aeruginosa]	ARO:3002530	Aminoglycoside	antibiotic inactivation	AAC(3)-Ib	AAC(3)-Ib
AAL82588.1	gb|AAL82588.1|ARO:3002600|AAC(3)-Ib/AAC(6')-Ib'' [Pseudomonas aeruginosa]	ARO:3002600	Aminoglycoside	antibiotic inactivation	AAC(3)-Ib/AAC(6')-Ib''	AAC(3)-Ib-AAC(6)-Ib
CAD53575.1	gb|CAD53575.1|ARO:3002531|AAC(3)-Ic [Pseudomonas aeruginosa]	ARO:3002531	Aminoglycoside	antibiotic inactivation	AAC(3)-Ic	AAC(3)-Ic
AAR21614.1	gb|AAR21614.1|ARO:3002529|AAC(3)-Id [Salmonella enterica subsp. enterica serovar Newport]	ARO:3002529	Aminoglycoside	antibiotic inactivation	AAC(3)-Id	AAC(3)-Id
YP_007349693.1	gb|YP_007349693.1|ARO:3002533|AAC(3)-IIa [Klebsiella pneumoniae]	ARO:3002533	Aminoglycoside	antibiotic inactivation	AAC(3)-IIa	AAC(3)-IIa/IIc
CAA38525.1	gb|CAA38525.1|ARO:3002535|AAC(3)-IIc [Escherichia coli]	ARO:3002535	Aminoglycoside	antibiotic inactivation	AAC(3)-IIc	AAC(3)-IIa/IIc
AAA26548.1	gb|AAA26548.1|ARO:3002534|AAC(3)-IIb [Serratia marcescens]	ARO:3002534	Aminoglycoside	antibiotic inactivation	AAC(3)-IIb	AAC(3)-IIb
CAA39184.1	gb|CAA39184.1|ARO:3002536|AAC(3)-IIIa [Pseudomonas aeruginosa]	ARO:3002536	Aminoglycoside	antibiotic inactivation	AAC(3)-IIIa	AAC(3)-IIIa
AAA25682.1	gb|AAA25682.1|ARO:3002537|AAC(3)-IIIb [Pseudomonas aeruginosa]	ARO:3002537	Aminoglycoside	antibiotic inactivation	AAC(3)-IIIb	AAC(3)-IIIb/IIIc
AAA25683.1	gb|AAA25683.1|ARO:3002538|AAC(3)-IIIc [Pseudomonas aeruginosa]	ARO:3002538	Aminoglycoside	antibiotic inactivation	AAC(3)-IIIc	AAC(3)-IIIb/IIIc
ABB43029.1	gb|ABB43029.1|ARO:3002539|AAC(3)-IV [Escherichia coli]	ARO:3002539	Aminoglycoside	antibiotic inactivation	AAC(3)-IV	AAC(3)-IV
AAA25334.1	gb|AAA25334.1|ARO:3002543|AAC(3)-IXa [Micromonospora chalcea]	ARO:3002543	Aminoglycoside	antibiotic inactivation	AAC(3)-IXa	AAC(3)-IXa
AAA16194.1	gb|AAA16194.1|ARO:3002540|AAC(3)-VIa [Enterobacter cloacae]	ARO:3002540	Aminoglycoside	antibiotic inactivation	AAC(3)-VIa	AAC(3)-VIa
AAA88552.1	gb|AAA88552.1|ARO:3002541|AAC(3)-VIIa [Streptomyces rimosus]	ARO:3002541	Aminoglycoside	antibiotic inactivation	AAC(3)-VIIa	AAC(3)-VIIa
AAA26685.1	gb|AAA26685.1|ARO:3002542|AAC(3)-VIIIa [Streptomyces fradiae]	ARO:3002542	Aminoglycoside	antibiotic inactivation	AAC(3)-VIIIa	AAC(3)-VIIIa
BAA78619.1	gb|BAA78619.1|ARO:3002544|AAC(3)-Xa [Streptomyces griseus]	ARO:3002544	Aminoglycoside	antibiotic inactivation	AAC(3)-Xa	AAC(3)-Xa
AAK26252.2	gb|AAK26252.2|ARO:3002583|AAC(6')-29a [Pseudomonas aeruginosa]	ARO:3002583	Aminoglycoside	antibiotic inactivation	AAC(6')-29a	AAC(6)-29a/29b
ACI31326.1	gb|ACI31326.1|ARO:3002584|AAC(6')-29b [Pseudomonas aeruginosa]	ARO:3002584	Aminoglycoside	antibiotic inactivation	AAC(6')-29b	AAC(6)-29a/29b
CAE48335.2	gb|CAE48335.2|ARO:3002599|AAC(6')-30/AAC(6')-Ib' fusion protein [Pseudomonas aeruginosa]	ARO:3002599	Aminoglycoside	antibiotic inactivation	AAC(6')-30/AAC(6')-Ib' fusion protein	AAC(6)-30-AAC(6)-Ib
AEZ05106.1	gb|AEZ05106.1|ARO:3002587|AAC(6')-33 [Escherichia coli]	ARO:3002587	Aminoglycoside	antibiotic inactivation	AAC(6')-33	AAC(6)-33/I30
AAP43642.1	gb|AAP43642.1|ARO:3002588|AAC(6')-I30 [Salmonella enterica subsp. enterica serovar Agona]	ARO:3002588	Aminoglycoside	antibiotic inactivation	AAC(6')-I30	AAC(6)-33/I30
APB03223.1	gb|APB03223.1|ARO:3003989|AAC(6')-34 [Paenibacillus sp. LC231]	ARO:3003989	Aminoglycoside	antibiotic inactivation	AAC(6')-34	AAC(6)-34
AAD03495.1	gb|AAD03495.1|ARO:3002567|AAC(6')-Iw [Acinetobacter sp. 640]	ARO:3002567	Aminoglycoside	antibiotic inactivation	AAC(6')-Iw	AAC(6)-clusterA
AAC41392.1	gb|AAC41392.1|ARO:3002557|AAC(6')-Ij [Acinetobacter genomosp. 13]	ARO:3002557	Aminoglycoside	antibiotic inactivation	AAC(6')-Ij	AAC(6)-clusterA
AAC41391.1	gb|AAC41391.1|ARO:3002555|AAC(6')-Ih [Acinetobacter baumannii]	ARO:3002555	Aminoglycoside	antibiotic inactivation	AAC(6')-Ih	AAC(6)-clusterA
AAD03496.1	gb|AAD03496.1|ARO:3002568|AAC(6')-Ix [Acinetobacter sp. BM2722]	ARO:3002568	Aminoglycoside	antibiotic inactivation	AAC(6')-Ix	AAC(6)-clusterA
AAD03493.1	gb|AAD03493.1|ARO:3002565|AAC(6')-Iu [Acinetobacter genomosp. 17BJ]	ARO:3002565	Aminoglycoside	antibiotic inactivation	AAC(6')-Iu	AAC(6)-clusterA
AAD03490.1	gb|AAD03490.1|ARO:3002561|AAC(6')-Ir [Acinetobacter genomosp. 14]	ARO:3002561	Aminoglycoside	antibiotic inactivation	AAC(6')-Ir	AAC(6)-clusterA
AAD03492.1	gb|AAD03492.1|ARO:3002564|AAC(6')-It [Acinetobacter genomosp. 16BJ]	ARO:3002564	Aminoglycoside	antibiotic inactivation	AAC(6')-It	AAC(6)-clusterA
AAD03491.1	gb|AAD03491.1|ARO:3002562|AAC(6')-Is [Acinetobacter genomosp. 15]	ARO:3002562	Aminoglycoside	antibiotic inactivation	AAC(6')-Is	AAC(6)-clusterA
AAD03494.1	gb|AAD03494.1|ARO:3002566|AAC(6')-Iv [Acinetobacter sp. 631]	ARO:3002566	Aminoglycoside	antibiotic inactivation	AAC(6')-Iv	AAC(6)-clusterA
ACS44715.1	gb|ACS44715.1|ARO:3002576|AAC(6')-Ib3 [Acinetobacter baumannii]	ARO:3002576	Aminoglycoside	antibiotic inactivation	AAC(6')-Ib3	AAC(6)-clusterB
AGL46466.1	gb|AGL46466.1|ARO:3002548|AAC(6')-IId [Pseudomonas aeruginosa PA96]	ARO:3002548	Aminoglycoside	antibiotic inactivation	AAC(6')-IId	AAC(6)-clusterB
ABC17627.1	gb|ABC17627.1|ARO:3002547|AAC(6')-Ib-cr [Escherichia coli]	ARO:3002547	Aminoglycoside	antibiotic inactivation	AAC(6')-Ib-cr	AAC(6)-clusterB
AAC46343.1	gb|AAC46343.1|ARO:3002581|AAC(6')-Ib10 [Pseudomonas aeruginosa]	ARO:3002581	Aminoglycoside	antibiotic inactivation	AAC(6')-Ib10	AAC(6)-clusterB
AKN19287.1	gb|AKN19287.1|ARO:3002578|AAC(6')-Ib7 [Salmonella enterica subsp. enterica serovar Corvallis]	ARO:3002578	Aminoglycoside	antibiotic inactivation	AAC(6')-Ib7	AAC(6)-clusterB
AAD02244.1	gb|AAD02244.1|ARO:3002580|AAC(6')-Ib9 [Pseudomonas aeruginosa]	ARO:3002580	Aminoglycoside	antibiotic inactivation	AAC(6')-Ib9	AAC(6)-clusterB
YP_009062819.1	gb|YP_009062819.1|ARO:3002579|AAC(6')-Ib8 [Enterobacter cloacae]	ARO:3002579	Aminoglycoside	antibiotic inactivation	AAC(6')-Ib8	AAC(6)-clusterB
ACL37342.1	gb|ACL37342.1|ARO:3002592|AAC(6')-Ib-Hangzhou [Acinetobacter baumannii]	ARO:3002592	Aminoglycoside	antibiotic inactivation	AAC(6')-Ib-Hangzhou	AAC(6)-clusterB
ABU55430.1	gb|ABU55430.1|ARO:3002591|AAC(6')-Ib-Suzhou [Enterobacter cloacae]	ARO:3002591	Aminoglycoside	antibiotic inactivation	AAC(6')-Ib-Suzhou	AAC(6)-clusterB
AAN41403.1	gb|AAN41403.1|ARO:3002582|AAC(6')-Ib11 [Salmonella enterica subsp. enterica serovar Typhimurium]	ARO:3002582	Aminoglycoside	antibiotic inactivation	AAC(6')-Ib11	AAC(6)-clusterB
AAL38577.1	gb|AAL38577.1|ARO:3002577|AAC(6')-Ib4 [Acinetobacter baumannii]	ARO:3002577	Aminoglycoside	antibiotic inactivation	AAC(6')-Ib4	AAC(6)-clusterB
AAT74613.1	gb|AAT74613.1|ARO:3003676|AAC(6')-Ib' [Pseudomonas aeruginosa]	ARO:3003676	Aminoglycoside	antibiotic inactivation	AAC(6')-Ib'	AAC(6)-clusterB
AFJ11384.1	gb|AFJ11384.1|ARO:3002546|AAC(6')-Ib [Klebsiella pneumoniae]	ARO:3002546	Aminoglycoside	antibiotic inactivation	AAC(6')-Ib	AAC(6)-clusterB
AAD46626.1	gb|AAD46626.1|ARO:3002596|AAC(6')-IIc [Pseudomonas aeruginosa]	ARO:3002596	Aminoglycoside	antibiotic inactivation	AAC(6')-IIc	AAC(6)-clusterC
ABR10839.1	gb|ABR10839.1|ARO:3002586|AAC(6')-32 [Pseudomonas aeruginosa]	ARO:3002586	Aminoglycoside	antibiotic inactivation	AAC(6')-32	AAC(6)-clusterC
AAM92464.1	gb|AAM92464.1|ARO:3002594|AAC(6')-IIa [Salmonella enterica subsp. enterica serovar Typhi]	ARO:3002594	Aminoglycoside	antibiotic inactivation	AAC(6')-IIa	AAC(6)-clusterC
CAK55557.1	gb|CAK55557.1|ARO:3002585|AAC(6')-31 [Pseudomonas putida]	ARO:3002585	Aminoglycoside	antibiotic inactivation	AAC(6')-31	AAC(6)-clusterC
CAA91010.1	gb|CAA91010.1|ARO:3002559|AAC(6')-Ip [Citrobacter freundii]	ARO:3002559	Aminoglycoside	antibiotic inactivation	AAC(6')-Ip	AAC(6)-clusterD
AAC25500.1	gb|AAC25500.1|ARO:3002560|AAC(6')-Iq [Klebsiella pneumoniae]	ARO:3002560	Aminoglycoside	antibiotic inactivation	AAC(6')-Iq	AAC(6)-clusterD
BAH66386.1	gb|BAH66386.1|ARO:3002574|AAC(6')-Iaf [Pseudomonas aeruginosa]	ARO:3002574	Aminoglycoside	antibiotic inactivation	AAC(6')-Iaf	AAC(6)-clusterD
AAA98298.1	gb|AAA98298.1|ARO:3002545|AAC(6')-Ia [Plasmid R]	ARO:3002545	Aminoglycoside	antibiotic inactivation	AAC(6')-Ia	AAC(6)-Ia
AAF03531.1	gb|AAF03531.1|ARO:3002569|AAC(6')-Iy [Salmonella enterica subsp. enterica serovar Enteritidis]	ARO:3002569	Aminoglycoside	antibiotic inactivation	AAC(6')-Iy	AAC(6)-Iaa/Iy
NP_460578.1	gb|NP_460578.1|ARO:3002571|AAC(6')-Iaa [Salmonella enterica subsp. enterica serovar Typhimurium str. LT2]	ARO:3002571	Aminoglycoside	antibiotic inactivation	AAC(6')-Iaa	AAC(6)-Iaa/Iy
BAD12078.1	gb|BAD12078.1|ARO:3002572|AAC(6')-Iad [Acinetobacter pittii]	ARO:3002572	Aminoglycoside	antibiotic inactivation	AAC(6')-Iad	AAC(6)-Iad
ACI28880.1	gb|ACI28880.1|ARO:3002575|AAC(6')-Iai [Pseudomonas aeruginosa]	ARO:3002575	Aminoglycoside	antibiotic inactivation	AAC(6')-Iai	AAC(6)-Iae/Iai
BAD14386.1	gb|BAD14386.1|ARO:3002573|AAC(6')-Iae [Pseudomonas aeruginosa]	ARO:3002573	Aminoglycoside	antibiotic inactivation	AAC(6')-Iae	AAC(6)-Iae/Iai
BAM46120.1	gb|BAM46120.1|ARO:3003677|AAC(6')-Iaj [Pseudomonas aeruginosa]	ARO:3003677	Aminoglycoside	antibiotic inactivation	AAC(6')-Iaj	AAC(6)-Iaj
BAO21229.1	gb|BAO21229.1|ARO:3003199|AAC(6')-Iak [Stenotrophomonas maltophilia]	ARO:3003199	Aminoglycoside	antibiotic inactivation	AAC(6')-Iak	AAC(6)-Iak/Iz
AAD52985.1	gb|AAD52985.1|ARO:3002570|AAC(6')-Iz [Stenotrophomonas maltophilia]	ARO:3002570	Aminoglycoside	antibiotic inactivation	AAC(6')-Iz	AAC(6)-Iak/Iz
BAD11815.1	gb|BAD11815.1|ARO:3002593|AAC(6')-Ib-SK [Streptomyces kanamyceticus]	ARO:3002593	Aminoglycoside	antibiotic inactivation	AAC(6')-Ib-SK	AAC(6)-Ib-SK
AAA26549.1	gb|AAA26549.1|ARO:3002549|AAC(6')-Ic [Serratia marcescens]	ARO:3002549	Aminoglycoside	antibiotic inactivation	AAC(6')-Ic	AAC(6)-Ic
NP_863643.1	gb|NP_863643.1|ARO:3002597|AAC(6')-Ie-APH(2'')-Ia [Staphylococcus aureus]	ARO:3002597	Aminoglycoside	antibiotic inactivation	AAC(6')-Ie-APH(2'')-Ia	AAC(6)-Ie-APH(2)-Ia
CAA39038.1	gb|CAA39038.1|ARO:3002553|AAC(6')-If [Enterobacter cloacae]	ARO:3002553	Aminoglycoside	antibiotic inactivation	AAC(6')-If	AAC(6)-If
AAA21889.1	gb|AAA21889.1|ARO:3002554|AAC(6')-Ig [Acinetobacter haemolyticus]	ARO:3002554	Aminoglycoside	antibiotic inactivation	AAC(6')-Ig	AAC(6)-Ig
AAB63533.1	gb|AAB63533.1|ARO:3002556|AAC(6')-Ii [Enterococcus faecium]	ARO:3002556	Aminoglycoside	antibiotic inactivation	AAC(6')-Ii	AAC(6)-Ii
AAA25680.1	gb|AAA25680.1|ARO:3002595|AAC(6')-IIb [Pseudomonas fluorescens]	ARO:3002595	Aminoglycoside	antibiotic inactivation	AAC(6')-IIb	AAC(6)-IIb
CAE50925.1	gb|CAE50925.1|ARO:3002589|AAC(6')-Iid [Enterococcus hirae]	ARO:3002589	Aminoglycoside	antibiotic inactivation	AAC(6')-Iid	AAC(6)-Iid
CAE50926.1	gb|CAE50926.1|ARO:3002590|AAC(6')-Iih [Enterococcus durans]	ARO:3002590	Aminoglycoside	antibiotic inactivation	AAC(6')-Iih	AAC(6)-Iih
AAA87229.1	gb|AAA87229.1|ARO:3002558|AAC(6')-Ik [Acinetobacter sp. CIP-A165]	ARO:3002558	Aminoglycoside	antibiotic inactivation	AAC(6')-Ik	AAC(6)-Ik
AAK63041.1	gb|AAK63041.1|ARO:3002559|AAC(6')-Ip [Escherichia coli]	ARO:3002559	Aminoglycoside	antibiotic inactivation	AAC(6')-Ip	AAC(6)-Ip
BAD10948.2	gb|BAD10948.2|ARO:3002563|AAC(6')-Isa [Streptomyces albulus]	ARO:3002563	Aminoglycoside	antibiotic inactivation	AAC(6')-Isa	AAC(6)-Isa
YP_008997281.1	gb|YP_008997281.1|ARO:3002626|ANT(6)-Ia [Exiguobacterium sp. S3-2]	ARO:3002626	Aminoglycoside	antibiotic inactivation	ANT(6)-Ia	aad(6)/ANT(6)-Ia
AAU10334.1	gb|AAU10334.1|ARO:3002628|aad(6) [Streptococcus oralis]	ARO:3002628	Aminoglycoside	antibiotic inactivation	aad(6)	aad(6)/ANT(6)-Ia
AAL51021.2	gb|AAL51021.2|ARO:3002598|ANT(3'')-Ii-AAC(6')-IId fusion protein [Serratia marcescens]	ARO:3002598	Aminoglycoside	antibiotic inactivation	ANT(3'')-Ii-AAC(6')-IId fusion protein	aadA/AAC-clusterB
AAV32840.1	gb|AAV32840.1|ARO:3002611|aadA11 [Pseudomonas aeruginosa]	ARO:3002611	Aminoglycoside	antibiotic inactivation	aadA11	aadA/AAC-clusterB
CAJ32491.1	gb|CAJ32491.1|ARO:3002622|aadA6/aadA10 [Pseudomonas aeruginosa]	ARO:3002622	Aminoglycoside	antibiotic inactivation	aadA6/aadA10	aadA/AAC-clusterB
CAJ32504.1	gb|CAJ32504.1|ARO:3002606|aadA6 [Pseudomonas aeruginosa]	ARO:3002606	Aminoglycoside	antibiotic inactivation	aadA6	aadA/AAC-clusterB
ACF17980.1	gb|ACF17980.1|ARO:3002616|aadA16 [Escherichia coli]	ARO:3002616	Aminoglycoside	antibiotic inactivation	aadA16	aadA/AAC-clusterB
BAD00739.1	gb|BAD00739.1|ARO:3002607|aadA7 [Vibrio fluvialis]	ARO:3002607	Aminoglycoside	antibiotic inactivation	aadA7	aadA/AAC-clusterB
AAN34365.1	gb|AAN34365.1|ARO:3002604|aadA4 [Acinetobacter baumannii]	ARO:3002604	Aminoglycoside	antibiotic inactivation	aadA4	aadA4/5
AAF17880.1	gb|AAF17880.1|ARO:3002605|aadA5 [Escherichia coli]	ARO:3002605	Aminoglycoside	antibiotic inactivation	aadA5	aadA4/5
ABG49324.1	gb|ABG49324.1|ARO:3002609|aadA9 [Corynebacterium sp. L2-79-05]	ARO:3002609	Aminoglycoside	antibiotic inactivation	aadA9	aadA9
YP_009081591.1	gb|YP_009081591.1|ARO:3002613|aadA13 [Pseudomonas aeruginosa]	ARO:3002613	Aminoglycoside	antibiotic inactivation	aadA13	aadA-clusterA
CAD99015.1	gb|CAD99015.1|ARO:3002611|aadA11 [Escherichia coli]	ARO:3002611	Aminoglycoside	antibiotic inactivation	aadA11	aadA-clusterA
AAC14728.1	gb|AAC14728.1|ARO:3002603|aadA3 [Plasmid NR79]	ARO:3002603	Aminoglycoside	antibiotic inactivation	aadA3	aadA-clusterA
AAF27727.1	gb|AAF27727.1|ARO:3002602|aadA2 [Klebsiella pneumoniae]	ARO:3002602	Aminoglycoside	antibiotic inactivation	aadA2	aadA-clusterA
AAN41439.1	gb|AAN41439.1|ARO:3002608|aadA8 [uncultured bacterium]	ARO:3002608	Aminoglycoside	antibiotic inactivation	aadA8	aadA-clusterA
AET15272.1	gb|AET15272.1|ARO:3003197|aadA25 [Pasteurella multocida 36950]	ARO:3003197	Aminoglycoside	antibiotic inactivation	aadA25	aadA-clusterA
ACK43806.1	gb|ACK43806.1|ARO:3002617|aadA17 [Aeromonas media]	ARO:3002617	Aminoglycoside	antibiotic inactivation	aadA17	aadA-clusterA
ACJ47200.1	gb|ACJ47200.1|ARO:3002612|aadA12 [Escherichia coli]	ARO:3002612	Aminoglycoside	antibiotic inactivation	aadA12	aadA-clusterA
ABD58917.1	gb|ABD58917.1|ARO:3002615|aadA15 [Pseudomonas aeruginosa]	ARO:3002615	Aminoglycoside	antibiotic inactivation	aadA15	aadA-clusterA
YP_001715321.1	gb|YP_001715321.1|ARO:3002601|aadA [Acinetobacter baumannii AYE]	ARO:3002601	Aminoglycoside	antibiotic inactivation	aadA	aadA-clusterA
AAN87151.1	gb|AAN87151.1|ARO:3002618|aadA21 [Salmonella enterica subsp. enterica serovar Typhimurium]	ARO:3002618	Aminoglycoside	antibiotic inactivation	aadA21	aadA-clusterA
CAK12750.1	gb|CAK12750.1|ARO:3002619|aadA22 [Salmonella enterica subsp. enterica serovar Typhimurium]	ARO:3002619	Aminoglycoside	antibiotic inactivation	aadA22	aadA-clusterA
ABG72894.1	gb|ABG72894.1|ARO:3002621|aadA24 [Salmonella enterica subsp. enterica serovar Newport]	ARO:3002621	Aminoglycoside	antibiotic inactivation	aadA24	aadA-clusterA
CAH10847.1	gb|CAH10847.1|ARO:3002620|aadA23 [Salmonella enterica subsp. enterica serovar Agona]	ARO:3002620	Aminoglycoside	antibiotic inactivation	aadA23	aadA-clusterA
CAI57696.1	gb|CAI57696.1|ARO:3002614|aadA14 [Pasteurella multocida]	ARO:3002614	Aminoglycoside	antibiotic inactivation	aadA14	aadA-clusterC
CAB14620.1	gb|CAB14620.1|ARO:3002627|aadK [Bacillus subtilis subsp. subtilis str. 168]	ARO:3002627	Aminoglycoside	antibiotic inactivation	aadK	aadK
AAC64365.1	gb|AAC64365.1|ARO:3000230|ANT(2'')-Ia [Pseudomonas aeruginosa]	ARO:3000230	Aminoglycoside	antibiotic inactivation	ANT(2'')-Ia	ANT(2)-Ia
EEX02086	gb|EEX02086|ARO:3004089|ANT(3'')-IIa [Acinetobacter baumannii ATCC 19606]	ARO:3004089	Aminoglycoside	antibiotic inactivation	ANT(3'')-IIa	ANT(3)-IIa
ENU91137	gb|ENU91137|ARO:3004090|ANT(3'')-IIb [Acinetobacter sp. NIPH 758]	ARO:3004090	Aminoglycoside	antibiotic inactivation	ANT(3'')-IIb	ANT(3)-IIb
ENU37733	gb|ENU37733|ARO:3004091|ANT(3'')-IIc [Acinetobacter parvus DSM 16617 = CIP 108168]	ARO:3004091	Aminoglycoside	antibiotic inactivation	ANT(3'')-IIc	ANT(3)-IIc
AAO83986.1	gb|AAO83986.1|ARO:3002623|ANT(4')-Ia [Bacillus clausii]	ARO:3002623	Aminoglycoside	antibiotic inactivation	ANT(4')-Ia	ANT(4)-Ia
YP_006938491.1	gb|YP_006938491.1|ARO:3003905|ANT(4')-Ib [Staphylococcus aureus]	ARO:3003905	Aminoglycoside	antibiotic inactivation	ANT(4')-Ib	ANT(4)-Ib
AAA25717.1	gb|AAA25717.1|ARO:3002624|ANT(4')-IIa [Pseudomonas aeruginosa]	ARO:3002624	Aminoglycoside	antibiotic inactivation	ANT(4')-IIa	ANT(4)-IIa
AAM76670.1	gb|AAM76670.1|ARO:3002625|ANT(4')-IIb [Pseudomonas aeruginosa]	ARO:3002625	Aminoglycoside	antibiotic inactivation	ANT(4')-IIb	ANT(4)-IIb
CBH51824.1	gb|CBH51824.1|ARO:3002629|ANT(6)-Ib [Campylobacter fetus subsp. fetus]	ARO:3002629	Aminoglycoside	antibiotic inactivation	ANT(6)-Ib	ANT(6)-Ib
AFU35063.1	gb|AFU35063.1|ARO:3002630|ANT(9)-Ia [Staphylococcus aureus]	ARO:3002630	Aminoglycoside	antibiotic inactivation	ANT(9)-Ia	ANT(9)
AAC14693.1	gb|AAC14693.1|ARO:3002637|APH(2'')-IVa [Enterococcus casseliflavus]	ARO:3002637	Aminoglycoside	antibiotic inactivation	APH(2'')-IVa	APH(2)-Ie/IVa
AAX38178.1	gb|AAX38178.1|ARO:3002634|APH(2'')-Ie [Enterococcus casseliflavus]	ARO:3002634	Aminoglycoside	antibiotic inactivation	APH(2'')-Ie	APH(2)-Ie/IVa
AAW34150.1	gb|AAW34150.1|ARO:3004191|APH(2'')-If [Campylobacter jejuni]	ARO:3004191	Aminoglycoside	antibiotic inactivation	APH(2'')-If	APH(2)-If
AGV10818.1	gb|AGV10818.1|ARO:3002669|APH(2'')-Ig [Campylobacter coli CVM N29710]	ARO:3002669	Aminoglycoside	antibiotic inactivation	APH(2'')-Ig	APH(2)-Ig
AAK63040.1	gb|AAK63040.1|ARO:3002635|APH(2'')-IIa [Escherichia coli]	ARO:3002635	Aminoglycoside	antibiotic inactivation	APH(2'')-IIa	APH(2)-IIa
AAB49832.1	gb|AAB49832.1|ARO:3002636|APH(2'')-IIIa [Enterococcus gallinarum]	ARO:3002636	Aminoglycoside	antibiotic inactivation	APH(2'')-IIIa	APH(2)-IIIa
CAE51638.1	gb|CAE51638.1|ARO:3002641|APH(3')-Ia [Serratia marcescens]	ARO:3002641	Aminoglycoside	antibiotic inactivation	APH(3')-Ia	APH(3)-Ia
CAA37605.1	gb|CAA37605.1|ARO:3002638|APH(3'')-Ia [Streptomyces griseus]	ARO:3002638	Aminoglycoside	antibiotic inactivation	APH(3'')-Ia	APH(3)-Ia
AAA26412.1	gb|AAA26412.1|ARO:3002642|APH(3')-Ib [Plasmid RP4]	ARO:3002642	Aminoglycoside	antibiotic inactivation	APH(3')-Ib	APH(3)-Ib
ABK33456.1	gb|ABK33456.1|ARO:3002639|APH(3'')-Ib [Pseudomonas aeruginosa]	ARO:3002639	Aminoglycoside	antibiotic inactivation	APH(3'')-Ib	APH(3)-Ib
ABC68330.1	gb|ABC68330.1|ARO:3002640|APH(3'')-Ic [Mycobacterium fortuitum]	ARO:3002640	Aminoglycoside	antibiotic inactivation	APH(3'')-Ic	APH(3)-Ic
WP_000572405.1	gb|WP_000572405.1|ARO:3002644|APH(3')-IIa [Bacteria]	ARO:3002644	Aminoglycoside	antibiotic inactivation	APH(3')-IIa	APH(3)-IIa
CAA62365.1	gb|CAA62365.1|ARO:3002645|APH(3')-IIb [Pseudomonas aeruginosa]	ARO:3002645	Aminoglycoside	antibiotic inactivation	APH(3')-IIb	APH(3)-IIb
ADQ43421.1	gb|ADQ43421.1|ARO:3002646|APH(3')-IIc [Stenotrophomonas maltophilia]	ARO:3002646	Aminoglycoside	antibiotic inactivation	APH(3')-IIc	APH(3)-IIc
AGV10830.1	gb|AGV10830.1|ARO:3002647|APH(3')-IIIa [Campylobacter coli CVM N29710]	ARO:3002647	Aminoglycoside	antibiotic inactivation	APH(3')-IIIa	APH(3)-IIIa
CAA27061.1	gb|CAA27061.1|ARO:3002648|APH(3')-IVa [Bacillus circulans]	ARO:3002648	Aminoglycoside	antibiotic inactivation	APH(3')-IVa	APH(3)-IVa
ENV34035	gb|ENV34035|ARO:3004087|APH(3')-IX [Acinetobacter gerneri DSM 14967 = CIP 107464]	ARO:3004087	Aminoglycoside	antibiotic inactivation	APH(3')-IX	APH(3)-IX
AAB21326.1	gb|AAB21326.1|ARO:3002651|APH(3')-Vc [Micromonospora chalcea]	ARO:3002651	Aminoglycoside	antibiotic inactivation	APH(3')-Vc	APH(3)-V
AAA26699.1	gb|AAA26699.1|ARO:3002649|APH(3')-Va [Streptomyces fradiae]	ARO:3002649	Aminoglycoside	antibiotic inactivation	APH(3')-Va	APH(3)-V
AAC32025.1	gb|AAC32025.1|ARO:3002650|APH(3')-Vb [Streptomyces ribosidificus]	ARO:3002650	Aminoglycoside	antibiotic inactivation	APH(3')-Vb	APH(3)-V
CAA30578.1	gb|CAA30578.1|ARO:3002652|APH(3')-VIa [Acinetobacter baumannii]	ARO:3002652	Aminoglycoside	antibiotic inactivation	APH(3')-VIa	APH(3)-VI/VIa
AGI04227.1	gb|AGI04227.1|ARO:3003687|APH(3')-VI [Pseudomonas aeruginosa]	ARO:3003687	Aminoglycoside	antibiotic inactivation	APH(3')-VI	APH(3)-VI/VIa
AAA76822.1	gb|AAA76822.1|ARO:3002654|APH(3')-VIIa [Campylobacter jejuni]	ARO:3002654	Aminoglycoside	antibiotic inactivation	APH(3')-VIIa	APH(3)-VIIa
EPF73263	gb|EPF73263|ARO:3004086|APH(3')-VIII [Acinetobacter rudis CIP 110305]	ARO:3004086	Aminoglycoside	antibiotic inactivation	APH(3')-VIII	APH(3)-VIII
CAA24743.1	gb|CAA24743.1|ARO:3002655|APH(4)-Ia [Escherichia coli]	ARO:3002655	Aminoglycoside	antibiotic inactivation	APH(4)-Ia	APH(4)-Ia
CAA52372.1	gb|CAA52372.1|ARO:3002656|APH(4)-Ib [Burkholderia pseudomallei]	ARO:3002656	Aminoglycoside	antibiotic inactivation	APH(4)-Ib	APH(4)-Ib
CAA68516.1	gb|CAA68516.1|ARO:3002657|APH(6)-Ia [Streptomyces griseus]	ARO:3002657	Aminoglycoside	antibiotic inactivation	APH(6)-Ia	APH(6)-Ia
CAA29136.1	gb|CAA29136.1|ARO:3002658|APH(6)-Ib [Streptomyces glaucescens]	ARO:3002658	Aminoglycoside	antibiotic inactivation	APH(6)-Ib	APH(6)-Ib
CAA25854.1	gb|CAA25854.1|ARO:3002659|APH(6)-Ic [Escherichia coli]	ARO:3002659	Aminoglycoside	antibiotic inactivation	APH(6)-Ic	APH(6)-Ic
AAC23556.1	gb|AAC23556.1|ARO:3002660|APH(6)-Id [Pseudomonas aeruginosa]	ARO:3002660	Aminoglycoside	antibiotic inactivation	APH(6)-Id	APH(6)-Id
CAA27276.1	gb|CAA27276.1|ARO:3002661|APH(7'')-Ia [Streptomyces hygroscopicus]	ARO:3002661	Aminoglycoside	antibiotic inactivation	APH(7'')-Ia	APH(7)-Ia
AAB58447.1	gb|AAB58447.1|ARO:3002662|APH(9)-Ia [Legionella pneumophila 130b]	ARO:3002662	Aminoglycoside	antibiotic inactivation	APH(9)-Ia	APH(9)-Ia
AAB66655.1	gb|AAB66655.1|ARO:3002663|APH(9)-Ib [Streptomyces netropsis]	ARO:3002663	Aminoglycoside	antibiotic inactivation	APH(9)-Ib	APH(9)-Ib
CBL58181.1	gb|CBL58181.1|ARO:3003918|apmA [Staphylococcus aureus]	ARO:3003918	Aminoglycoside	antibiotic inactivation	apmA	apmA
APB03224.1	gb|APB03224.1|ARO:3003994|cpaA [Paenibacillus sp. LC231]	ARO:3003994	Aminoglycoside	antibiotic inactivation	cpaA	cpaA
AGW81558.1	gb|AGW81558.1|ARO:3002631|spd [Staphylococcus aureus]	ARO:3002631	Aminoglycoside	antibiotic inactivation	spd	spd
ADC55560.1	gb|ADC55560.1|ARO:3000858|armA [Pseudomonas aeruginosa]	ARO:3000858	Aminoglycoside	antibiotic target alteration	armA	armA
WP_063964000.1	gb|WP_063964000.1|ARO:3004102|kamB [Streptoalloteichus tenebrarius]	ARO:3004102	Aminoglycoside	antibiotic target alteration	kamB	kamB
BAF80809.1	gb|BAF80809.1|ARO:3002665|npmA [Escherichia coli]	ARO:3002665	Aminoglycoside	antibiotic target alteration	npmA	npmA
YP_001816610.1	gb|YP_001816610.1|ARO:3000860|rmtB [Escherichia coli]	ARO:3000860	Aminoglycoside	antibiotic target alteration	rmtB	rmtA/B
BAC20579.1	gb|BAC20579.1|ARO:3000859|rmtA [Pseudomonas aeruginosa]	ARO:3000859	Aminoglycoside	antibiotic target alteration	rmtA	rmtA/B
AIA09786.1	gb|AIA09786.1|ARO:3000861|rmtC [Pseudomonas aeruginosa]	ARO:3000861	Aminoglycoside	antibiotic target alteration	rmtC	rmtC
ABY64751.1	gb|ABY64751.1|ARO:3002667|rmtD [Klebsiella pneumoniae]	ARO:3002667	Aminoglycoside	antibiotic target alteration	rmtD	rmtD
AFJ11385.1	gb|AFJ11385.1|ARO:3002666|rmtF [Klebsiella pneumoniae]	ARO:3002666	Aminoglycoside	antibiotic target alteration	rmtF	rmtF
AGE00988.1	gb|AGE00988.1|ARO:3002668|rmtG [Klebsiella pneumoniae]	ARO:3002668	Aminoglycoside	antibiotic target alteration	rmtG	rmtG
AGH19769.1	gb|AGH19769.1|ARO:3003198|rmtH [Klebsiella pneumoniae]	ARO:3003198	Aminoglycoside	antibiotic target alteration	rmtH	rmtH
WP_063978071.1	gb|WP_063978071.1|ARO:3000862|sgm [Micromonospora zionensis]	ARO:3000862	Aminoglycoside	antibiotic target alteration	sgm	sgm
YP_490697.1	gb|YP_490697.1|ARO:3000491|acrD [Escherichia coli str. K-12 substr. W3110]	ARO:3000491	Aminoglycoside	efflux pump	acrD	acrD
YP_108403.1	gb|YP_108403.1|ARO:3002982|amrA [Burkholderia pseudomallei K96243]	ARO:3002982	Aminoglycoside	efflux pump	amrA	amrA
YP_108402.1	gb|YP_108402.1|ARO:3002983|amrB [Burkholderia pseudomallei K96243]	ARO:3002983	Aminoglycoside	efflux pump	amrB	amrB
NP_415222.1	gb|NP_415222.1|ARO:3003841|kdpE [Escherichia coli str. K-12 substr. MG1655]	ARO:3003841	Aminoglycoside	Regulator	kdpE	kdpE
NP_848167.1	gb|NP_848167.1|ARO:3002675|catB2 [Pasteurella multocida]	ARO:3002675	Amphenicol	antibiotic inactivation	catB2	catB-clusterA
CAI47810.1	gb|CAI47810.1|ARO:3003110|catB10 [Pseudomonas aeruginosa]	ARO:3003110	Amphenicol	antibiotic inactivation	catB10	catB-clusterA
YP_009077553.1	gb|YP_009077553.1|ARO:3002680|catB8 [Salmonella enterica subsp. enterica serovar Typhi]	ARO:3002680	Amphenicol	antibiotic inactivation	catB8	catB-clusterA
YP_006965431.1	gb|YP_006965431.1|ARO:3002676|catB3 [Enterobacter cloacae]	ARO:3002676	Amphenicol	antibiotic inactivation	catB3	catB-clusterA
CAA11473.1	gb|CAA11473.1|ARO:3002678|catB6 [Pseudomonas aeruginosa]	ARO:3002678	Amphenicol	antibiotic inactivation	catB6	catB-clusterA
AAA22289.1	gb|AAA22289.1|ARO:3002672|cat86 [Bacillus pumilus]	ARO:3002672	Amphenicol	antibiotic inactivation	cat86	cat86
AAA22081.1	gb|AAA22081.1|ARO:3002670|cat [Agrobacterium tumefaciens str. C58]	ARO:3002670	Amphenicol	antibiotic inactivation	cat	cat-Atu
AAA73865.1	gb|AAA73865.1|ARO:3002674|catB [Clostridium butyricum]	ARO:3002674	Amphenicol	antibiotic inactivation	catB	catB
NP_249397.1	gb|NP_249397.1|ARO:3002679|catB7 [Pseudomonas aeruginosa PAO1]	ARO:3002679	Amphenicol	antibiotic inactivation	catB7	catB7
AAL68645.1	gb|AAL68645.1|ARO:3002681|catB9 [Vibrio cholerae]	ARO:3002681	Amphenicol	antibiotic inactivation	catB9	catB9
AAQ63644.1	gb|AAQ63644.1|ARO:3002670|cat [Bacillus clausii]	ARO:3002670	Amphenicol	antibiotic inactivation	cat	cat-Bcl
AAA23018.1	gb|AAA23018.1|ARO:3002670|cat [Campylobacter coli]	ARO:3002670	Amphenicol	antibiotic inactivation	cat	cat-Cco
BAA03718.1	gb|BAA03718.1|ARO:3002689|plasmid-encoded cat (pp-cat) [Photobacterium damselae subsp. piscicida]	ARO:3002689	Amphenicol	antibiotic inactivation	plasmid-encoded cat (pp-cat)	cat-clusterA
CAA23899.1	gb|CAA23899.1|ARO:3002683|catI [Escherichia coli]	ARO:3002683	Amphenicol	antibiotic inactivation	catI	cat-clusterA
AAL08441.1	gb|AAL08441.1|ARO:3002670|cat [Shigella flexneri 2a]	ARO:3002670	Amphenicol	antibiotic inactivation	cat	cat-clusterA
BAC11901.1	gb|BAC11901.1|ARO:3002670|cat [Streptococcus suis]	ARO:3002670	Amphenicol	antibiotic inactivation	cat	cat-clusterB
CAC84275.1	gb|CAC84275.1|ARO:3002670|cat [Staphylococcus aureus]	ARO:3002670	Amphenicol	antibiotic inactivation	cat	cat-clusterB
AAB53259.1	gb|AAB53259.1|ARO:3002671|cat-TC [Lactobacillus reuteri]	ARO:3002671	Amphenicol	antibiotic inactivation	cat-TC	cat-clusterB
AAA26613.1	gb|AAA26613.1|ARO:3002670|cat [Staphylococcus aureus RN4220]	ARO:3002670	Amphenicol	antibiotic inactivation	cat	cat-clusterC
AAA16529.1	gb|AAA16529.1|ARO:3002670|cat [Staphylococcus aureus]	ARO:3002670	Amphenicol	antibiotic inactivation	cat	cat-clusterC
NP_863168.1	gb|NP_863168.1|ARO:3002670|cat [Enterococcus faecium]	ARO:3002670	Amphenicol	antibiotic inactivation	cat	cat-clusterC
CAA43218.1	gb|CAA43218.1|ARO:3002670|cat [Staphylococcus aureus]	ARO:3002670	Amphenicol	antibiotic inactivation	cat	cat-clusterD
NP_052167.1	gb|NP_052167.1|ARO:3002670|cat [Staphylococcus aureus]	ARO:3002670	Amphenicol	antibiotic inactivation	cat	cat-clusterD
AAA26615.1	gb|AAA26615.1|ARO:3002670|cat [Staphylococcus intermedius]	ARO:3002670	Amphenicol	antibiotic inactivation	cat	cat-clusterD
CAA63498.1	gb|CAA63498.1|ARO:3002670|cat [Enterococcus faecalis]	ARO:3002670	Amphenicol	antibiotic inactivation	cat	cat-clusterD
AAB51421.1	gb|AAB51421.1|ARO:3002686|catP [Clostridium perfringens]	ARO:3002686	Amphenicol	antibiotic inactivation	catP	catD/P
AAF66228.1	gb|AAF66228.1|ARO:3002682|catD [Clostridium difficile]	ARO:3002682	Amphenicol	antibiotic inactivation	catD	catD/P
CAA37806.1	gb|CAA37806.1|ARO:3002684|catII [Haemophilus influenzae]	ARO:3002684	Amphenicol	antibiotic inactivation	catII	catII
CAA30695.1	gb|CAA30695.1|ARO:3002685|catIII [Plasmid R387]	ARO:3002685	Amphenicol	antibiotic inactivation	catIII	catIII
AAA25655.1	gb|AAA25655.1|ARO:3002670|cat [Proteus mirabilis]	ARO:3002670	Amphenicol	antibiotic inactivation	cat	cat-Pmi
AAA23215.1	gb|AAA23215.1|ARO:3002687|catQ [Clostridium perfringens]	ARO:3002687	Amphenicol	antibiotic inactivation	catQ	catQ
CAA52904.1	gb|CAA52904.1|ARO:3002688|catS [Streptococcus pyogenes]	ARO:3002688	Amphenicol	antibiotic inactivation	catS	catS
APB03217.1	gb|APB03217.1|ARO:3003983|CatU [Paenibacillus sp. LC231]	ARO:3003983	Amphenicol	antibiotic inactivation	CatU	CatU
AAB23649.1	gb|AAB23649.1|ARO:3002670|cat [Vibrio anguillarum]	ARO:3002670	Amphenicol	antibiotic inactivation	cat	cat-Van
AAB36568.1	gb|AAB36568.1|ARO:3002700|cmlv [Streptomyces venezuelae ATCC 10712]	ARO:3002700	Amphenicol	antibiotic inactivation	cmlv	cmlv
AAM77075.1	gb|AAM77075.1|ARO:3002695|cmlA5 [uncultured bacterium]	ARO:3002695	Amphenicol	efflux pump	cmlA5	cml-clusterA
AAD22144.1	gb|AAD22144.1|ARO:3002698|cmlB [Enterobacter aerogenes]	ARO:3002698	Amphenicol	efflux pump	cmlB	cml-clusterA
AAF27726.1	gb|AAF27726.1|ARO:3002694|cmlA4 [Klebsiella pneumoniae]	ARO:3002694	Amphenicol	efflux pump	cmlA4	cml-clusterA
AAO15535.1	gb|AAO15535.1|ARO:3002693|cmlA1 [Klebsiella pneumoniae]	ARO:3002693	Amphenicol	efflux pump	cmlA1	cml-clusterA
AAK52606.1	gb|AAK52606.1|ARO:3002696|cmlA6 [Pseudomonas aeruginosa]	ARO:3002696	Amphenicol	efflux pump	cmlA6	cml-clusterA
CAD31707.1	gb|CAD31707.1|ARO:3002691|Salmonella enterica cmlA [Salmonella enterica subsp. enterica serovar Typhimurium]	ARO:3002691	Amphenicol	efflux pump	Salmonella enterica cmlA	cml-clusterA
CAL30186.1	gb|CAL30186.1|ARO:3002699|cmlB1 [Bordetella bronchiseptica]	ARO:3002699	Amphenicol	efflux pump	cmlB1	cml-clusterC
CAA78046.1	gb|CAA78046.1|ARO:3002701|Rhodococcus fascians cmr [Rhodococcus fascians]	ARO:3002701	Amphenicol	efflux pump	Rhodococcus fascians cmr	cmr
AAC45805.1	gb|AAC45805.1|ARO:3002702|cmrA [Rhodococcus rhodochrous]	ARO:3002702	Amphenicol	efflux pump	cmrA	cmr
AAG03380.1	gb|AAG03380.1|ARO:3002703|cmx [Corynebacterium striatum]	ARO:3002703	Amphenicol	efflux pump	cmx	cmx
CAD70268.1	gb|CAD70268.1|ARO:3002704|fexA [Staphylococcus lentus]	ARO:3002704	Amphenicol	efflux pump	fexA	fexA
BAA07072.1	gb|BAA07072.1|ARO:3002812|pp-flo [Photobacterium damselae subsp. piscicida]	ARO:3002812	Amphenicol	efflux pump	pp-flo	floR
AAG16656.1	gb|AAG16656.1|ARO:3002705|floR [Escherichia coli]	ARO:3002705	Amphenicol	efflux pump	floR	floR
CAA42594.1	gb|CAA42594.1|ARO:3002690|cml [Streptomyces lividans 1326]	ARO:3002690	Amphenicol	efflux pump	Streptomyces lividans cmlR	cml-clusterB
AAA67509.1	gb|AAA67509.1|ARO:3003554|tcmA [Streptomyces glaucescens]	ARO:3003554	Amphenicol	efflux pump	tcmA	tcmA
NP_273367.1	gb|NP_273367.1|ARO:3003961|farA [Neisseria meningitidis MC58]	ARO:3003961	etc	efflux pump	farA	farA
NP_273368.1	gb|NP_273368.1|ARO:3003962|farB [Neisseria meningitidis MC58]	ARO:3003962	etc	efflux pump	farB	farB
ABP49606.1	gb|ABP49606.1|ARO:3001818|ACC-4 [Escherichia coli]	ARO:3001818	Beta-lactam	antibiotic inactivation	ACC-4	ACC
AAF86697.1	gb|AAF86697.1|ARO:3001817|ACC-3 [Hafnia alvei]	ARO:3001817	Beta-lactam	antibiotic inactivation	ACC-3	ACC
CAB46491.1	gb|CAB46491.1|ARO:3001815|ACC-1 [Klebsiella pneumoniae]	ARO:3001815	Beta-lactam	antibiotic inactivation	ACC-1	ACC
CCK86740.1	gb|CCK86740.1|ARO:3001819|ACC-5 [Hafnia alvei]	ARO:3001819	Beta-lactam	antibiotic inactivation	ACC-5	ACC
AAF86691.1	gb|AAF86691.1|ARO:3001816|ACC-2 [Hafnia alvei]	ARO:3001816	Beta-lactam	antibiotic inactivation	ACC-2	ACC
BAP68758.1	gb|BAP68758.1|ARO:3001855|ACT-35 [Enterobacter cloacae]	ARO:3001855	Beta-lactam	antibiotic inactivation	ACT-35	ACT/MIR
AEV91214.1	gb|AEV91214.1|ARO:3001832|ACT-10 [Serratia marcescens]	ARO:3001832	Beta-lactam	antibiotic inactivation	ACT-10	ACT/MIR
AIT76085.1	gb|AIT76085.1|ARO:3001849|ACT-29 [Enterobacter asburiae]	ARO:3001849	Beta-lactam	antibiotic inactivation	ACT-29	ACT/MIR
AAO42602.1	gb|AAO42602.1|ARO:3002168|MIR-2 [Enterobacter cloacae]	ARO:3002168	Beta-lactam	antibiotic inactivation	MIR-2	ACT/MIR
AHM76779.1	gb|AHM76779.1|ARO:3001840|ACT-19 [Enterobacter cloacae]	ARO:3001840	Beta-lactam	antibiotic inactivation	ACT-19	ACT/MIR
AIT76086.1	gb|AIT76086.1|ARO:3001850|ACT-30 [Enterobacter cloacae]	ARO:3001850	Beta-lactam	antibiotic inactivation	ACT-30	ACT/MIR
AJG06172.1	gb|AJG06172.1|ARO:3003172|ACT-37 [Enterobacter cloacae]	ARO:3003172	Beta-lactam	antibiotic inactivation	ACT-37	ACT/MIR
AAU95779.1	gb|AAU95779.1|ARO:3002169|MIR-3 [Enterobacter cloacae]	ARO:3002169	Beta-lactam	antibiotic inactivation	MIR-3	ACT/MIR
AIT76114.1	gb|AIT76114.1|ARO:3002181|MIR-16 [Enterobacter asburiae]	ARO:3002181	Beta-lactam	antibiotic inactivation	MIR-16	ACT/MIR
AHM76774.1	gb|AHM76774.1|ARO:3001843|ACT-22 [Enterobacter cloacae]	ARO:3001843	Beta-lactam	antibiotic inactivation	ACT-22	ACT/MIR
AHL39338.1	gb|AHL39338.1|ARO:3001845|ACT-25 [Enterobacter cloacae]	ARO:3001845	Beta-lactam	antibiotic inactivation	ACT-25	ACT/MIR
CAJ28994.1	gb|CAJ28994.1|ARO:3001822|ACT-2 [Enterobacter asburiae]	ARO:3001822	Beta-lactam	antibiotic inactivation	ACT-2	ACT/MIR
AJO16037.1	gb|AJO16037.1|ARO:3002170|MIR-5 [Enterobacter asburiae]	ARO:3002170	Beta-lactam	antibiotic inactivation	MIR-5	ACT/MIR
BAM34463.1	gb|BAM34463.1|ARO:3001827|ACT-16 [Enterobacter cloacae]	ARO:3001827	Beta-lactam	antibiotic inactivation	ACT-16	ACT/MIR
AJG06170.1	gb|AJG06170.1|ARO:3003171|ACT-36 [Enterobacter cloacae]	ARO:3003171	Beta-lactam	antibiotic inactivation	ACT-36	ACT/MIR
AAC45086.2	gb|AAC45086.2|ARO:3001821|ACT-1 [Klebsiella pneumoniae]	ARO:3001821	Beta-lactam	antibiotic inactivation	ACT-1	ACT/MIR
AIT76116.1	gb|AIT76116.1|ARO:3002177|MIR-12 [Enterobacter cloacae]	ARO:3002177	Beta-lactam	antibiotic inactivation	MIR-12	ACT/MIR
AIT76096.1	gb|AIT76096.1|ARO:3001851|ACT-31 [Enterobacter cloacae]	ARO:3001851	Beta-lactam	antibiotic inactivation	ACT-31	ACT/MIR
ACJ05687.1	gb|ACJ05687.1|ARO:3002173|MIR-8 [Klebsiella pneumoniae]	ARO:3002173	Beta-lactam	antibiotic inactivation	MIR-8	ACT/MIR
AFU25653.1	gb|AFU25653.1|ARO:3001837|ACT-15 [Enterobacter cloacae]	ARO:3001837	Beta-lactam	antibiotic inactivation	ACT-15	ACT/MIR
AIT76104.1	gb|AIT76104.1|ARO:3002180|MIR-15 [Enterobacter kobei]	ARO:3002180	Beta-lactam	antibiotic inactivation	MIR-15	ACT/MIR
AHM76771.1	gb|AHM76771.1|ARO:3001838|ACT-17 [Enterobacter cloacae]	ARO:3001838	Beta-lactam	antibiotic inactivation	ACT-17	ACT/MIR
AFJ79785.1	gb|AFJ79785.1|ARO:3002171|MIR-6 [Enterobacter cloacae]	ARO:3002171	Beta-lactam	antibiotic inactivation	MIR-6	ACT/MIR
AEI70575.1	gb|AEI70575.1|ARO:3001826|ACT-9 [Pantoea agglomerans]	ARO:3001826	Beta-lactam	antibiotic inactivation	ACT-9	ACT/MIR
AIT76113.1	gb|AIT76113.1|ARO:3002174|MIR-9 [Enterobacter asburiae]	ARO:3002174	Beta-lactam	antibiotic inactivation	MIR-9	ACT/MIR
AIT76115.1	gb|AIT76115.1|ARO:3002178|MIR-13 [Enterobacter asburiae]	ARO:3002178	Beta-lactam	antibiotic inactivation	MIR-13	ACT/MIR
ABN69112.2	gb|ABN69112.2|ARO:3002167|MIR-4 [Escherichia coli]	ARO:3002167	Beta-lactam	antibiotic inactivation	MIR-4	ACT/MIR
AHA80105.1	gb|AHA80105.1|ARO:3001841|ACT-20 [Enterobacter hormaechei]	ARO:3001841	Beta-lactam	antibiotic inactivation	ACT-20	ACT/MIR
CEA29752.1	gb|CEA29752.1|ARO:3003173|MIR-17 [Enterobacter cloacae]	ARO:3003173	Beta-lactam	antibiotic inactivation	MIR-17	ACT/MIR
AHL39340.1	gb|AHL39340.1|ARO:3001847|ACT-27 [Enterobacter cloacae]	ARO:3001847	Beta-lactam	antibiotic inactivation	ACT-27	ACT/MIR
ABZ81086.1	gb|ABZ81086.1|ARO:3001829|ACT-4 [Enterobacter asburiae]	ARO:3001829	Beta-lactam	antibiotic inactivation	ACT-4	ACT/MIR
AFU25650.1	gb|AFU25650.1|ARO:3001834|ACT-12 [Enterobacter cloacae]	ARO:3001834	Beta-lactam	antibiotic inactivation	ACT-12	ACT/MIR
AFU25647.1	gb|AFU25647.1|ARO:3001836|ACT-14 [Enterobacter cloacae]	ARO:3001836	Beta-lactam	antibiotic inactivation	ACT-14	ACT/MIR
AHM76777.1	gb|AHM76777.1|ARO:3001839|ACT-18 [Enterobacter cloacae]	ARO:3001839	Beta-lactam	antibiotic inactivation	ACT-18	ACT/MIR
ABL67017.1	gb|ABL67017.1|ARO:3001823|ACT-3 [Klebsiella pneumoniae]	ARO:3001823	Beta-lactam	antibiotic inactivation	ACT-3	ACT/MIR
AIT76117.1	gb|AIT76117.1|ARO:3002179|MIR-14 [Enterobacter asburiae]	ARO:3002179	Beta-lactam	antibiotic inactivation	MIR-14	ACT/MIR
AGU38146.1	gb|AGU38146.1|ARO:3001828|ACT-23 [Enterobacter cloacae]	ARO:3001828	Beta-lactam	antibiotic inactivation	ACT-23	ACT/MIR
AHL39333.1	gb|AHL39333.1|ARO:3001848|ACT-28 [Enterobacter cloacae]	ARO:3001848	Beta-lactam	antibiotic inactivation	ACT-28	ACT/MIR
AAD22636.1	gb|AAD22636.1|ARO:3002166|MIR-1 [Klebsiella pneumoniae]	ARO:3002166	Beta-lactam	antibiotic inactivation	MIR-1	ACT/MIR
ACJ05686.1	gb|ACJ05686.1|ARO:3001825|ACT-6 [Klebsiella pneumoniae]	ARO:3001825	Beta-lactam	antibiotic inactivation	ACT-6	ACT/MIR
ACJ05689.1	gb|ACJ05689.1|ARO:3001824|ACT-5 [Escherichia coli]	ARO:3001824	Beta-lactam	antibiotic inactivation	ACT-5	ACT/MIR
AIT76112.1	gb|AIT76112.1|ARO:3002176|MIR-11 [Enterobacter cloacae]	ARO:3002176	Beta-lactam	antibiotic inactivation	MIR-11	ACT/MIR
AIT76111.1	gb|AIT76111.1|ARO:3002175|MIR-10 [Enterobacter asburiae]	ARO:3002175	Beta-lactam	antibiotic inactivation	MIR-10	ACT/MIR
CCK86741.1	gb|CCK86741.1|ARO:3001835|ACT-13 [Enterobacter asburiae]	ARO:3001835	Beta-lactam	antibiotic inactivation	ACT-13	ACT/MIR
AIT76088.1	gb|AIT76088.1|ARO:3001852|ACT-32 [Enterobacter cloacae]	ARO:3001852	Beta-lactam	antibiotic inactivation	ACT-32	ACT/MIR
AHA80106.1	gb|AHA80106.1|ARO:3001842|ACT-21 [Enterobacter hormaechei]	ARO:3001842	Beta-lactam	antibiotic inactivation	ACT-21	ACT/MIR
AHL39336.1	gb|AHL39336.1|ARO:3001844|ACT-24 [Enterobacter cloacae]	ARO:3001844	Beta-lactam	antibiotic inactivation	ACT-24	ACT/MIR
ACJ05688.1	gb|ACJ05688.1|ARO:3001830|ACT-7 [Klebsiella pneumoniae]	ARO:3001830	Beta-lactam	antibiotic inactivation	ACT-7	ACT/MIR
AIT76087.1	gb|AIT76087.1|ARO:3001853|ACT-33 [Enterobacter cloacae]	ARO:3001853	Beta-lactam	antibiotic inactivation	ACT-33	ACT/MIR
WP_004746565.1	gb|WP_004746565.1|ARO:3003848|ADC-2 [Proteobacteria]	ARO:3003848	Beta-lactam	antibiotic inactivation	ADC-2	ADC-2
AAC09015.1	gb|AAC09015.1|ARO:3002481|AER-1 [Aeromonas hydrophila]	ARO:3002481	Beta-lactam	antibiotic inactivation	AER-1	AER-1
CAQ53840.1	gb|CAQ53840.1|ARO:3000853|AIM-1 [Pseudomonas aeruginosa]	ARO:3000853	Beta-lactam	antibiotic inactivation	AIM-1	AIM
BAM76830.1	gb|BAM76830.1|ARO:3002993|AQU-1 [Aeromonas dhakensis]	ARO:3002993	Beta-lactam	antibiotic inactivation	AQU-1	AQU-1
AAZ04368.1	gb|AAZ04368.1|ARO:3002385|BEL-1 [Pseudomonas aeruginosa]	ARO:3002385	Beta-lactam	antibiotic inactivation	BEL-1	BEL
ACV69996.1	gb|ACV69996.1|ARO:3002386|BEL-2 [Pseudomonas aeruginosa]	ARO:3002386	Beta-lactam	antibiotic inactivation	BEL-2	BEL
ACT09140.1	gb|ACT09140.1|ARO:3002387|BEL-3 [Pseudomonas aeruginosa]	ARO:3002387	Beta-lactam	antibiotic inactivation	BEL-3	BEL
BAL75272.1	gb|BAL75272.1|ARO:3000856|BJP-1 beta-lactamase [Bradyrhizobium sp. S23321]	ARO:3000856	Beta-lactam	antibiotic inactivation	BJP-1 beta-lactamase	BJP-1
CAA29819.1	gb|CAA29819.1|ARO:3002877|BcI [Bacillus cereus]	ARO:3002877	Beta-lactam	antibiotic inactivation	BcI	Bla1/BcI
AAR20595.1	gb|AAR20595.1|ARO:3000090|BLA1 [Bacillus anthracis]	ARO:3000090	Beta-lactam	antibiotic inactivation	Bla1	Bla1/BcI
AAA22562.1	gb|AAA22562.1|ARO:3002878|BcII [Bacillus cereus]	ARO:3002878	Beta-lactam	antibiotic inactivation	BcII	Bla2/BcII
AAR20596.1	gb|AAR20596.1|ARO:3004189|Bla2 [Bacillus anthracis]	ARO:3004189	Beta-lactam	antibiotic inactivation	Bla2	Bla2/BcII
WP_024565805.1	gb|WP_024565805.1|ARO:3000579|BlaB beta-lactamase [Elizabethkingia anophelis]	ARO:3000579	Beta-lactam	antibiotic inactivation	Chryseobacterium meningosepticum BlaB	BlaB
AAA19882.1	gb|AAA19882.1|ARO:3003562|blaF [Mycobacterium fortuitum]	ARO:3003562	Beta-lactam	antibiotic inactivation	blaF	blaF
AAF61417.1	gb|AAF61417.1|ARO:3002244|CARB-5 [Acinetobacter calcoaceticus subsp. anitratus]	ARO:3002244	Beta-lactam	antibiotic inactivation	CARB-5	CARB-clusterA
AFI72872.1	gb|AFI72872.1|ARO:3002252|CARB-14 [Acinetobacter baumannii]	ARO:3002252	Beta-lactam	antibiotic inactivation	CARB-14	CARB-clusterA
CCW43444.1	gb|CCW43444.1|ARO:3002255|CARB-16 [Psychrobacter maritimus]	ARO:3002255	Beta-lactam	antibiotic inactivation	CARB-16	CARB-clusterA
ACJ61335.1	gb|ACJ61335.1|ARO:3002249|CARB-10 [Acinetobacter baumannii]	ARO:3002249	Beta-lactam	antibiotic inactivation	CARB-10	CARB-clusterA
AAO59455.1	gb|AAO59455.1|ARO:3002247|CARB-8 [Oligella urethralis]	ARO:3002247	Beta-lactam	antibiotic inactivation	CARB-8	CARB-clusterA
AHJ02283.1	gb|AHJ02283.1|ARO:3003186|CARB-23 [Vibrio parahaemolyticus UCM-V493]	ARO:3003186	Beta-lactam	antibiotic inactivation	CARB-23	CARB-clusterB
AIL92328.1	gb|AIL92328.1|ARO:3003175|CARB-19 [Vibrio parahaemolyticus]	ARO:3003175	Beta-lactam	antibiotic inactivation	CARB-19	CARB-clusterB
AGQ93789.1	gb|AGQ93789.1|ARO:3003176|CARB-21 [Vibrio parahaemolyticus O1:Kuk str. FDA_R31]	ARO:3003176	Beta-lactam	antibiotic inactivation	CARB-21	CARB-clusterB
AIL92326.1	gb|AIL92326.1|ARO:3002254|CARB-17 [Vibrio parahaemolyticus]	ARO:3002254	Beta-lactam	antibiotic inactivation	CARB-17	CARB-clusterB
BAC61820.1	gb|BAC61820.1|ARO:3003151|CARB-22 [Vibrio parahaemolyticus RIMD 2210633]	ARO:3003151	Beta-lactam	antibiotic inactivation	CARB-22	CARB-clusterB
AIL92327.1	gb|AIL92327.1|ARO:3003174|CARB-18 [Vibrio parahaemolyticus]	ARO:3003174	Beta-lactam	antibiotic inactivation	CARB-18	CARB-clusterB
WP_020835015.1	gb|WP_020835015.1|ARO:3003150|CARB-20 [Vibrio]	ARO:3003150	Beta-lactam	antibiotic inactivation	CARB-20	CARB-clusterB
AAC09012.1	gb|AAC09012.1|ARO:3002243|CARB-4 [Pseudomonas aeruginosa]	ARO:3002243	Beta-lactam	antibiotic inactivation	CARB-4	CARB-clusterC
AAB19430.2	gb|AAB19430.2|ARO:3002242|CARB-3 [Pseudomonas aeruginosa]	ARO:3002242	Beta-lactam	antibiotic inactivation	CARB-3	CARB-clusterC
AAD19217.1	gb|AAD19217.1|ARO:3002245|CARB-6 [Vibrio cholerae]	ARO:3002245	Beta-lactam	antibiotic inactivation	CARB-6	CARB-clusterC
AAP22374.1	gb|AAP22374.1|ARO:3002248|CARB-9 [Vibrio cholerae non-O1/non-O139]	ARO:3002248	Beta-lactam	antibiotic inactivation	CARB-9	CARB-clusterC
AAK96394.1	gb|AAK96394.1|ARO:3002240|CARB-1 [Pseudomonas aeruginosa]	ARO:3002240	Beta-lactam	antibiotic inactivation	CARB-1	CARB-clusterC
AAM74565.1	gb|AAM74565.1|ARO:3002246|CARB-7 [Vibrio cholerae non-O1/non-O139]	ARO:3002246	Beta-lactam	antibiotic inactivation	CARB-7	CARB-clusterC
BAA02497.1	gb|BAA02497.1|ARO:3002250|CARB-12 [Proteus mirabilis]	ARO:3002250	Beta-lactam	antibiotic inactivation	CARB-12	CARB-clusterC
AAZ91704.1	gb|AAZ91704.1|ARO:3002241|CARB-2 [Escherichia coli]	ARO:3002241	Beta-lactam	antibiotic inactivation	CARB-2	CARB-clusterC
CAA33795.1	gb|CAA33795.1|ARO:3003563|class A Rhodobacter capsulatus beta-lactamase [Rhodobacter capsulatus]	ARO:3003563	Beta-lactam	antibiotic inactivation	class A Rhodopseudomonas capsulata beta-lactamase	CARCBL
CAC87665.1	gb|CAC87665.1|ARO:3000855|CAU-1 beta-lactamase [Caulobacter vibrioides]	ARO:3000855	Beta-lactam	antibiotic inactivation	CAU-1 beta-lactamase	CAU-1
ACT97415.1	gb|ACT97415.1|ARO:3002999|CblA-1 [mixed culture bacterium AX_gF3SD01_15]	ARO:3002999	Beta-lactam	antibiotic inactivation	CblA-1	CblA
AAA22904.1	gb|AAA22904.1|ARO:3000578|CcrA beta-lactamase [Bacteroides fragilis]	ARO:3000578	Beta-lactam	antibiotic inactivation	CcrA	CcrA
AAA21532.1	gb|AAA21532.1|ARO:3003559|cepA beta-lactamase [Bacteroides fragilis]	ARO:3003559	Beta-lactam	antibiotic inactivation	cepA beta-lactamase	cepA
CAA56561.1	gb|CAA56561.1|ARO:3003553|CepS beta-lactamase [Aeromonas sobria]	ARO:3003553	Beta-lactam	antibiotic inactivation	CepS beta-lactamase	CepS
AAD23513.1	gb|AAD23513.1|ARO:3003002|CfxA2 [Prevotella intermedia]	ARO:3003002	Beta-lactam	antibiotic inactivation	CfxA2	CfxA
ACT97371.1	gb|ACT97371.1|ARO:3003097|CfxA6 [uncultured organism]	ARO:3003097	Beta-lactam	antibiotic inactivation	CfxA6	CfxA
AAV37205.1	gb|AAV37205.1|ARO:3003005|CfxA4 [Bacteroides fragilis]	ARO:3003005	Beta-lactam	antibiotic inactivation	CfxA4	CfxA
AAB17891.1	gb|AAB17891.1|ARO:3003001|CfxA [Bacteroides vulgatus]	ARO:3003001	Beta-lactam	antibiotic inactivation	CfxA	CfxA
AAV37206.1	gb|AAV37206.1|ARO:3003096|CfxA5 [Parabacteroides distasonis]	ARO:3003096	Beta-lactam	antibiotic inactivation	CfxA5	CfxA
AAL79549.2	gb|AAL79549.2|ARO:3003003|CfxA3 [Capnocytophaga ochracea]	ARO:3003003	Beta-lactam	antibiotic inactivation	CfxA3	CfxA
AET07387.1	gb|AET07387.1|ARO:3002076|CMY-63 [Citrobacter freundii]	ARO:3002076	Beta-lactam	antibiotic inactivation	CMY-63	CMY/CFE/LAT
CAH03679.1	gb|CAH03679.1|ARO:3002027|CMY-16 [Proteus mirabilis]	ARO:3002027	Beta-lactam	antibiotic inactivation	CMY-16	CMY/CFE/LAT
ADM21467.1	gb|ADM21467.1|ARO:3002053|CMY-42 [Escherichia coli]	ARO:3002053	Beta-lactam	antibiotic inactivation	CMY-42	CMY/CFE/LAT
AFU25635.1	gb|AFU25635.1|ARO:3002083|CMY-70 [Citrobacter braakii]	ARO:3002083	Beta-lactam	antibiotic inactivation	CMY-70	CMY/CFE/LAT
ADK55605.1	gb|ADK55605.1|ARO:3002066|CMY-55 [Escherichia coli]	ARO:3002066	Beta-lactam	antibiotic inactivation	CMY-55	CMY/CFE/LAT
ADT91162.1	gb|ADT91162.1|ARO:3002067|CMY-56 [Klebsiella pneumoniae]	ARO:3002067	Beta-lactam	antibiotic inactivation	CMY-56	CMY/CFE/LAT
ADP02979.1	gb|ADP02979.1|ARO:3002059|CMY-48 [Citrobacter freundii]	ARO:3002059	Beta-lactam	antibiotic inactivation	CMY-48	CMY/CFE/LAT
BAF95726.1	gb|BAF95726.1|ARO:3002050|CMY-39 [Citrobacter freundii]	ARO:3002050	Beta-lactam	antibiotic inactivation	CMY-39	CMY/CFE/LAT
ACA30420.1	gb|ACA30420.1|ARO:3002036|CMY-25 [Klebsiella pneumoniae]	ARO:3002036	Beta-lactam	antibiotic inactivation	CMY-25	CMY/CFE/LAT
AHL39330.1	gb|AHL39330.1|ARO:3002117|CMY-105 [Citrobacter freundii]	ARO:3002117	Beta-lactam	antibiotic inactivation	CMY-105	CMY/CFE/LAT
AHA80101.1	gb|AHA80101.1|ARO:3002112|CMY-100 [Citrobacter freundii]	ARO:3002112	Beta-lactam	antibiotic inactivation	CMY-100	CMY/CFE/LAT
AAZ66866.1	gb|AAZ66866.1|ARO:3002032|CMY-21 [Escherichia coli]	ARO:3002032	Beta-lactam	antibiotic inactivation	CMY-21	CMY/CFE/LAT
AEI52842.1	gb|AEI52842.1|ARO:3002078|CMY-65 [Citrobacter sp. 913]	ARO:3002078	Beta-lactam	antibiotic inactivation	CMY-65	CMY/CFE/LAT
BAO05497.1	gb|BAO05497.1|ARO:3002071|CMY-110 [Escherichia coli]	ARO:3002071	Beta-lactam	antibiotic inactivation	CMY-110	CMY/CFE/LAT
AEM97672.1	gb|AEM97672.1|ARO:3002073|CMY-60 [Escherichia coli]	ARO:3002073	Beta-lactam	antibiotic inactivation	CMY-60	CMY/CFE/LAT
AGH70380.1	gb|AGH70380.1|ARO:3002111|CMY-98 [Citrobacter freundii]	ARO:3002111	Beta-lactam	antibiotic inactivation	CMY-98	CMY/CFE/LAT
AFK73446.1	gb|AFK73446.1|ARO:3002092|CMY-79 [Citrobacter freundii]	ARO:3002092	Beta-lactam	antibiotic inactivation	CMY-79	CMY/CFE/LAT
CAA75402.1	gb|CAA75402.1|ARO:3002015|CMY-4 [Proteus mirabilis]	ARO:3002015	Beta-lactam	antibiotic inactivation	CMY-4	CMY/CFE/LAT
AHL39322.1	gb|AHL39322.1|ARO:3002098|CMY-85 [Citrobacter freundii]	ARO:3002098	Beta-lactam	antibiotic inactivation	CMY-85	CMY/CFE/LAT
AIT76099.1	gb|AIT76099.1|ARO:3002125|CMY-114 [Citrobacter freundii]	ARO:3002125	Beta-lactam	antibiotic inactivation	CMY-114	CMY/CFE/LAT
AGC54799.1	gb|AGC54799.1|ARO:3002108|CMY-95 [Escherichia coli]	ARO:3002108	Beta-lactam	antibiotic inactivation	CMY-95	CMY/CFE/LAT
AIT76091.1	gb|AIT76091.1|ARO:3002129|CMY-118 [Citrobacter freundii]	ARO:3002129	Beta-lactam	antibiotic inactivation	CMY-118	CMY/CFE/LAT
ABN51007.1	gb|ABN51007.1|ARO:3002046|CMY-35 [Citrobacter freundii]	ARO:3002046	Beta-lactam	antibiotic inactivation	CMY-35	CMY/CFE/LAT
AFK73431.1	gb|AFK73431.1|ARO:3002062|CMY-51 [Citrobacter freundii]	ARO:3002062	Beta-lactam	antibiotic inactivation	CMY-51	CMY/CFE/LAT
AFU25638.1	gb|AFU25638.1|ARO:3002096|CMY-83 [Citrobacter braakii]	ARO:3002096	Beta-lactam	antibiotic inactivation	CMY-83	CMY/CFE/LAT
ABS12248.1	gb|ABS12248.1|ARO:3002040|CMY-29 [Escherichia coli]	ARO:3002040	Beta-lactam	antibiotic inactivation	CMY-29	CMY/CFE/LAT
ABQ51091.1	gb|ABQ51091.1|ARO:3002039|CMY-28 [Escherichia coli]	ARO:3002039	Beta-lactam	antibiotic inactivation	CMY-28	CMY/CFE/LAT
AGU59995.1	gb|AGU59995.1|ARO:3002070|CMY-99 [Proteus mirabilis]	ARO:3002070	Beta-lactam	antibiotic inactivation	CMY-99	CMY/CFE/LAT
AAQ16660.2	gb|AAQ16660.2|ARO:3002024|CMY-13 [Escherichia coli]	ARO:3002024	Beta-lactam	antibiotic inactivation	CMY-13	CMY/CFE/LAT
ABB72431.1	gb|ABB72431.1|ARO:3002033|CMY-22 [Escherichia coli]	ARO:3002033	Beta-lactam	antibiotic inactivation	CMY-22	CMY/CFE/LAT
CAA62957.1	gb|CAA62957.1|ARO:3002013|CMY-2 [Klebsiella pneumoniae]	ARO:3002013	Beta-lactam	antibiotic inactivation	CMY-2	CMY/CFE/LAT
BAC76072.1	gb|BAC76072.1|ARO:3001856|CFE-1 [Escherichia coli]	ARO:3001856	Beta-lactam	antibiotic inactivation	CFE-1	CMY/CFE/LAT
AFK08538.1	gb|AFK08538.1|ARO:3002084|CMY-71 [Citrobacter freundii]	ARO:3002084	Beta-lactam	antibiotic inactivation	CMY-71	CMY/CFE/LAT
ACA30422.1	gb|ACA30422.1|ARO:3002051|CMY-40 [Escherichia coli]	ARO:3002051	Beta-lactam	antibiotic inactivation	CMY-40	CMY/CFE/LAT
AFK73449.1	gb|AFK73449.1|ARO:3002093|CMY-80 [Citrobacter freundii]	ARO:3002093	Beta-lactam	antibiotic inactivation	CMY-80	CMY/CFE/LAT
ACJ05361.1	gb|ACJ05361.1|ARO:3002054|CMY-43 [Escherichia coli]	ARO:3002054	Beta-lactam	antibiotic inactivation	CMY-43	CMY/CFE/LAT
ACA30421.1	gb|ACA30421.1|ARO:3002038|CMY-27 [Escherichia coli]	ARO:3002038	Beta-lactam	antibiotic inactivation	CMY-27	CMY/CFE/LAT
ACA97847.1	gb|ACA97847.1|ARO:3002044|CMY-33 [Escherichia coli]	ARO:3002044	Beta-lactam	antibiotic inactivation	CMY-33	CMY/CFE/LAT
AIT76093.1	gb|AIT76093.1|ARO:3002127|CMY-116 [Citrobacter freundii]	ARO:3002127	Beta-lactam	antibiotic inactivation	CMY-116	CMY/CFE/LAT
AIT76089.1	gb|AIT76089.1|ARO:3002124|CMY-113 [Citrobacter freundii]	ARO:3002124	Beta-lactam	antibiotic inactivation	CMY-113	CMY/CFE/LAT
ADK55604.1	gb|ADK55604.1|ARO:3002065|CMY-54 [Escherichia coli]	ARO:3002065	Beta-lactam	antibiotic inactivation	CMY-54	CMY/CFE/LAT
ABN69070.1	gb|ABN69070.1|ARO:3002035|CMY-24 [Escherichia coli]	ARO:3002035	Beta-lactam	antibiotic inactivation	CMY-24	CMY/CFE/LAT
AGR82311.1	gb|AGR82311.1|ARO:3002116|CMY-104 [Citrobacter sp. OTESBL0707]	ARO:3002116	Beta-lactam	antibiotic inactivation	CMY-104	CMY/CFE/LAT
AFK73434.1	gb|AFK73434.1|ARO:3002088|CMY-75 [Citrobacter freundii]	ARO:3002088	Beta-lactam	antibiotic inactivation	CMY-75	CMY/CFE/LAT
AEZ49849.1	gb|AEZ49849.1|ARO:3002079|CMY-66 [Citrobacter freundii]	ARO:3002079	Beta-lactam	antibiotic inactivation	CMY-66	CMY/CFE/LAT
ACA97846.1	gb|ACA97846.1|ARO:3002043|CMY-32 [Escherichia coli]	ARO:3002043	Beta-lactam	antibiotic inactivation	CMY-32	CMY/CFE/LAT
AIT76097.1	gb|AIT76097.1|ARO:3002128|CMY-117 [Citrobacter freundii]	ARO:3002128	Beta-lactam	antibiotic inactivation	CMY-117	CMY/CFE/LAT
ACJ65711.1	gb|ACJ65711.1|ARO:3002055|CMY-44 [Escherichia coli]	ARO:3002055	Beta-lactam	antibiotic inactivation	CMY-44	CMY/CFE/LAT
AAX58682.2	gb|AAX58682.2|ARO:3002031|CMY-20 [Escherichia coli]	ARO:3002031	Beta-lactam	antibiotic inactivation	CMY-20	CMY/CFE/LAT
ADY19254.1	gb|ADY19254.1|ARO:3002072|CMY-58 [Escherichia coli]	ARO:3002072	Beta-lactam	antibiotic inactivation	CMY-58	CMY/CFE/LAT
AEM97673.1	gb|AEM97673.1|ARO:3002074|CMY-61 [Escherichia coli]	ARO:3002074	Beta-lactam	antibiotic inactivation	CMY-61	CMY/CFE/LAT
AFU25632.1	gb|AFU25632.1|ARO:3002087|CMY-74 [Citrobacter braakii]	ARO:3002087	Beta-lactam	antibiotic inactivation	CMY-74	CMY/CFE/LAT
CCK86743.1	gb|CCK86743.1|ARO:3002103|CMY-90 [Citrobacter freundii]	ARO:3002103	Beta-lactam	antibiotic inactivation	CMY-90	CMY/CFE/LAT
CBI75447.1	gb|CBI75447.1|ARO:3002061|CMY-50 [Escherichia coli]	ARO:3002061	Beta-lactam	antibiotic inactivation	CMY-50	CMY/CFE/LAT
AGE45504.1	gb|AGE45504.1|ARO:3002082|CMY-69 [Escherichia coli]	ARO:3002082	Beta-lactam	antibiotic inactivation	CMY-69	CMY/CFE/LAT
ABF06441.1	gb|ABF06441.1|ARO:3002034|CMY-23 [Salmonella enterica subsp. enterica serovar Senftenberg]	ARO:3002034	Beta-lactam	antibiotic inactivation	CMY-23	CMY/CFE/LAT
AFU25644.1	gb|AFU25644.1|ARO:3002090|CMY-77 [Citrobacter sp. W1065]	ARO:3002090	Beta-lactam	antibiotic inactivation	CMY-77	CMY/CFE/LAT
AHA80103.1	gb|AHA80103.1|ARO:3002114|CMY-102 [Escherichia coli]	ARO:3002114	Beta-lactam	antibiotic inactivation	CMY-102	CMY/CFE/LAT
BAG14343.1	gb|BAG14343.1|ARO:3002052|CMY-41 [Citrobacter freundii]	ARO:3002052	Beta-lactam	antibiotic inactivation	CMY-41	CMY/CFE/LAT
CAD88479.1	gb|CAD88479.1|ARO:3002025|CMY-14 [Proteus mirabilis]	ARO:3002025	Beta-lactam	antibiotic inactivation	CMY-14	CMY/CFE/LAT
ACU00152.1	gb|ACU00152.1|ARO:3002086|CMY-73 [Citrobacter freundii]	ARO:3002086	Beta-lactam	antibiotic inactivation	CMY-73	CMY/CFE/LAT
AIT76090.1	gb|AIT76090.1|ARO:3002123|CMY-112 [Citrobacter freundii]	ARO:3002123	Beta-lactam	antibiotic inactivation	CMY-112	CMY/CFE/LAT
AAS13399.1	gb|AAS13399.1|ARO:3002028|CMY-17 [Escherichia coli]	ARO:3002028	Beta-lactam	antibiotic inactivation	CMY-17	CMY/CFE/LAT
AHL39327.1	gb|AHL39327.1|ARO:3002099|CMY-86 [Citrobacter freundii]	ARO:3002099	Beta-lactam	antibiotic inactivation	CMY-86	CMY/CFE/LAT
CBH19182.1	gb|CBH19182.1|ARO:3002057|CMY-46 [Escherichia coli]	ARO:3002057	Beta-lactam	antibiotic inactivation	CMY-46	CMY/CFE/LAT
AFK73452.1	gb|AFK73452.1|ARO:3002094|CMY-81 [Citrobacter freundii]	ARO:3002094	Beta-lactam	antibiotic inactivation	CMY-81	CMY/CFE/LAT
ABS12249.1	gb|ABS12249.1|ARO:3002041|CMY-30 [Escherichia coli]	ARO:3002041	Beta-lactam	antibiotic inactivation	CMY-30	CMY/CFE/LAT
ADQ38362.1	gb|ADQ38362.1|ARO:3002064|CMY-53 [Escherichia coli]	ARO:3002064	Beta-lactam	antibiotic inactivation	CMY-53	CMY/CFE/LAT
AFU25641.1	gb|AFU25641.1|ARO:3002085|CMY-72 [Citrobacter freundii]	ARO:3002085	Beta-lactam	antibiotic inactivation	CMY-72	CMY/CFE/LAT
AIT76092.1	gb|AIT76092.1|ARO:3002126|CMY-115 [Citrobacter freundii]	ARO:3002126	Beta-lactam	antibiotic inactivation	CMY-115	CMY/CFE/LAT
AHA80102.1	gb|AHA80102.1|ARO:3002113|CMY-101 [Escherichia coli]	ARO:3002113	Beta-lactam	antibiotic inactivation	CMY-101	CMY/CFE/LAT
BAF56185.1	gb|BAF56185.1|ARO:3002037|CMY-26 [Klebsiella oxytoca]	ARO:3002037	Beta-lactam	antibiotic inactivation	CMY-26	CMY/CFE/LAT
AEM97674.1	gb|AEM97674.1|ARO:3002075|CMY-62 [Escherichia coli]	ARO:3002075	Beta-lactam	antibiotic inactivation	CMY-62	CMY/CFE/LAT
CAB36902.1	gb|CAB36902.1|ARO:3002017|CMY-6 [Escherichia coli]	ARO:3002017	Beta-lactam	antibiotic inactivation	CMY-6	CMY/CFE/LAT
AAU95778.1	gb|AAU95778.1|ARO:3002029|CMY-18 [Escherichia coli]	ARO:3002029	Beta-lactam	antibiotic inactivation	CMY-18	CMY/CFE/LAT
BAF36388.1	gb|BAF36388.1|ARO:3002048|CMY-37 [Citrobacter freundii]	ARO:3002048	Beta-lactam	antibiotic inactivation	CMY-37	CMY/CFE/LAT
CAA55007.1	gb|CAA55007.1|ARO:3001857|LAT-1 [Klebsiella pneumoniae]	ARO:3001857	Beta-lactam	antibiotic inactivation	LAT-1	CMY/CFE/LAT
ACV32310.1	gb|ACV32310.1|ARO:3002060|CMY-49 [Citrobacter freundii]	ARO:3002060	Beta-lactam	antibiotic inactivation	CMY-49	CMY/CFE/LAT
AGZ20169.1	gb|AGZ20169.1|ARO:3002120|CMY-108 [Escherichia coli]	ARO:3002120	Beta-lactam	antibiotic inactivation	CMY-108	CMY/CFE/LAT
CBB16411.1	gb|CBB16411.1|ARO:3002056|CMY-45 [Proteus mirabilis]	ARO:3002056	Beta-lactam	antibiotic inactivation	CMY-45	CMY/CFE/LAT
CAP60699.1	gb|CAP60699.1|ARO:3002049|CMY-38 [Proteus mirabilis]	ARO:3002049	Beta-lactam	antibiotic inactivation	CMY-38	CMY/CFE/LAT
AFK73443.1	gb|AFK73443.1|ARO:3002091|CMY-78 [Citrobacter freundii]	ARO:3002091	Beta-lactam	antibiotic inactivation	CMY-78	CMY/CFE/LAT
AHW47897.1	gb|AHW47897.1|ARO:3002122|CMY-111 [Serratia marcescens]	ARO:3002122	Beta-lactam	antibiotic inactivation	CMY-111	CMY/CFE/LAT
CAD88477.1	gb|CAD88477.1|ARO:3002026|CMY-15 [Proteus mirabilis]	ARO:3002026	Beta-lactam	antibiotic inactivation	CMY-15	CMY/CFE/LAT
AEZ49855.1	gb|AEZ49855.1|ARO:3002081|CMY-68 [Citrobacter freundii]	ARO:3002081	Beta-lactam	antibiotic inactivation	CMY-68	CMY/CFE/LAT
ABR18736.1	gb|ABR18736.1|ARO:3002042|CMY-31 [Klebsiella pneumoniae]	ARO:3002042	Beta-lactam	antibiotic inactivation	CMY-31	CMY/CFE/LAT
ADP37961.1	gb|ADP37961.1|ARO:3002068|CMY-57 [Escherichia coli]	ARO:3002068	Beta-lactam	antibiotic inactivation	CMY-57	CMY/CFE/LAT
AHA80104.1	gb|AHA80104.1|ARO:3002115|CMY-103 [Citrobacter freundii]	ARO:3002115	Beta-lactam	antibiotic inactivation	CMY-103	CMY/CFE/LAT
AHM76768.1	gb|AHM76768.1|ARO:3002106|CMY-93 [Citrobacter freundii]	ARO:3002106	Beta-lactam	antibiotic inactivation	CMY-93	CMY/CFE/LAT
AIT76098.1	gb|AIT76098.1|ARO:3002130|CMY-119 [Citrobacter freundii]	ARO:3002130	Beta-lactam	antibiotic inactivation	CMY-119	CMY/CFE/LAT
BAL63057.1	gb|BAL63057.1|ARO:3002100|CMY-87 [Klebsiella pneumoniae]	ARO:3002100	Beta-lactam	antibiotic inactivation	CMY-87	CMY/CFE/LAT
BAJ17544.1	gb|BAJ17544.1|ARO:3002069|CMY-59 [Escherichia coli]	ARO:3002069	Beta-lactam	antibiotic inactivation	CMY-59	CMY/CFE/LAT
AFK08541.1	gb|AFK08541.1|ARO:3002080|CMY-67 [Citrobacter freundii]	ARO:3002080	Beta-lactam	antibiotic inactivation	CMY-67	CMY/CFE/LAT
CAA76382.1	gb|CAA76382.1|ARO:3002023|CMY-12 [Proteus mirabilis]	ARO:3002023	Beta-lactam	antibiotic inactivation	CMY-12	CMY/CFE/LAT
ADH82410.1	gb|ADH82410.1|ARO:3002058|CMY-47 [Citrobacter freundii]	ARO:3002058	Beta-lactam	antibiotic inactivation	CMY-47	CMY/CFE/LAT
ABN51006.1	gb|ABN51006.1|ARO:3002045|CMY-34 [Citrobacter freundii]	ARO:3002045	Beta-lactam	antibiotic inactivation	CMY-34	CMY/CFE/LAT
CAB36900.1	gb|CAB36900.1|ARO:3002018|CMY-7 [Escherichia coli]	ARO:3002018	Beta-lactam	antibiotic inactivation	CMY-7	CMY/CFE/LAT
AHL39324.1	gb|AHL39324.1|ARO:3002095|CMY-82 [Citrobacter freundii]	ARO:3002095	Beta-lactam	antibiotic inactivation	CMY-82	CMY/CFE/LAT
AFK73437.1	gb|AFK73437.1|ARO:3002089|CMY-76 [Citrobacter freundii]	ARO:3002089	Beta-lactam	antibiotic inactivation	CMY-76	CMY/CFE/LAT
AFK73455.1	gb|AFK73455.1|ARO:3002097|CMY-84 [Citrobacter freundii]	ARO:3002097	Beta-lactam	antibiotic inactivation	CMY-84	CMY/CFE/LAT
YP_009075895.1	gb|YP_009075895.1|ARO:3002016|CMY-5 [Klebsiella oxytoca]	ARO:3002016	Beta-lactam	antibiotic inactivation	CMY-5	CMY/CFE/LAT
ABY58049.1	gb|ABY58049.1|ARO:3002047|CMY-36 [Klebsiella pneumoniae]	ARO:3002047	Beta-lactam	antibiotic inactivation	CMY-36	CMY/CFE/LAT
AGC54798.1	gb|AGC54798.1|ARO:3002107|CMY-94 [Escherichia coli]	ARO:3002107	Beta-lactam	antibiotic inactivation	CMY-94	CMY/CFE/LAT
ADW84690.1	gb|ADW84690.1|ARO:3002077|CMY-64 [Escherichia coli]	ARO:3002077	Beta-lactam	antibiotic inactivation	CMY-64	CMY/CFE/LAT
BAB72158.1	gb|BAB72158.1|ARO:3002020|CMY-9 [Escherichia coli]	ARO:3002020	Beta-lactam	antibiotic inactivation	CMY-9	CMY/MOX-clusterA
AAD50818.2	gb|AAD50818.2|ARO:3002019|CMY-8 [Klebsiella pneumoniae]	ARO:3002019	Beta-lactam	antibiotic inactivation	CMY-8	CMY/MOX-clusterA
BAA02563.2	gb|BAA02563.2|ARO:3002182|MOX-1 [Klebsiella pneumoniae]	ARO:3002182	Beta-lactam	antibiotic inactivation	MOX-1	CMY/MOX-clusterA
BAE48233.1	gb|BAE48233.1|ARO:3002030|CMY-19 [Klebsiella pneumoniae]	ARO:3002030	Beta-lactam	antibiotic inactivation	CMY-19	CMY/MOX-clusterA
CAA63264.1	gb|CAA63264.1|ARO:3002012|CMY-1 [Klebsiella pneumoniae]	ARO:3002012	Beta-lactam	antibiotic inactivation	CMY-1	CMY/MOX-clusterB
AAK31368.1	gb|AAK31368.1|ARO:3002021|CMY-10 [Enterobacter aerogenes]	ARO:3002021	Beta-lactam	antibiotic inactivation	CMY-10	CMY/MOX-clusterB
AAK31370.1	gb|AAK31370.1|ARO:3002022|CMY-11 [Escherichia coli]	ARO:3002022	Beta-lactam	antibiotic inactivation	CMY-11	CMY/MOX-clusterB
ACS44783.1	gb|ACS44783.1|ARO:3002188|MOX-5 [Aeromonas caviae]	ARO:3002188	Beta-lactam	antibiotic inactivation	MOX-5	CMY/MOX-clusterC
CAB82578.1	gb|CAB82578.1|ARO:3002183|MOX-2 [Klebsiella pneumoniae]	ARO:3002183	Beta-lactam	antibiotic inactivation	MOX-2	CMY/MOX-clusterC
ACS44784.1	gb|ACS44784.1|ARO:3002185|MOX-6 [Aeromonas caviae]	ARO:3002185	Beta-lactam	antibiotic inactivation	MOX-6	CMY/MOX-clusterC
AGH56079.1	gb|AGH56079.1|ARO:3002190|MOX-8 [Aeromonas caviae]	ARO:3002190	Beta-lactam	antibiotic inactivation	MOX-8	CMY/MOX-clusterC
ACA30419.1	gb|ACA30419.1|ARO:3002186|MOX-3 [Aeromonas sp. HCUZ 2422275]	ARO:3002186	Beta-lactam	antibiotic inactivation	MOX-3	CMY/MOX-clusterC
ACS44785.1	gb|ACS44785.1|ARO:3002189|MOX-7 [Aeromonas caviae]	ARO:3002189	Beta-lactam	antibiotic inactivation	MOX-7	CMY/MOX-clusterC
ACI89425.1	gb|ACI89425.1|ARO:3002184|MOX-4 [Aeromonas caviae]	ARO:3002184	Beta-lactam	antibiotic inactivation	MOX-4	CMY/MOX-clusterC
AAM63403.1	gb|AAM63403.1|ARO:3003093|CEPH-A3 [Aeromonas veronii bv. sobria]	ARO:3003093	Beta-lactam	antibiotic inactivation	CEPH-A3	cphA/imiHS
CAA40386.1	gb|CAA40386.1|ARO:3003103|cphA7 [Aeromonas hydrophila]	ARO:3003103	Beta-lactam	antibiotic inactivation	cphA7	cphA/imiHS
CAD69003.1	gb|CAD69003.1|ARO:3003094|imiH [Aeromonas hydrophila]	ARO:3003094	Beta-lactam	antibiotic inactivation	imiH	cphA/imiHS
CAA71441.1	gb|CAA71441.1|ARO:3003095|imiS [Aeromonas veronii]	ARO:3003095	Beta-lactam	antibiotic inactivation	imiS	cphA/imiHS
AAP69912.1	gb|AAP69912.1|ARO:3003100|cphA4 [Aeromonas allosaccharophila]	ARO:3003100	Beta-lactam	antibiotic inactivation	cphA4	cphA/imiHS
AAB03413.1	gb|AAB03413.1|ARO:3003099|cphA2 [Aeromonas hydrophila]	ARO:3003099	Beta-lactam	antibiotic inactivation	cphA2	cphA/imiHS
AAP97129.1	gb|AAP97129.1|ARO:3003104|cphA8 [Aeromonas sobria]	ARO:3003104	Beta-lactam	antibiotic inactivation	cphA8	cphA/imiHS
AAP69913.1	gb|AAP69913.1|ARO:3003101|cphA5 [Aeromonas salmonicida]	ARO:3003101	Beta-lactam	antibiotic inactivation	cphA5	cphA/imiHS
AAP69914.1	gb|AAP69914.1|ARO:3003102|cphA6 [Aeromonas veronii bv. veronii]	ARO:3003102	Beta-lactam	antibiotic inactivation	cphA6	cphA/imiHS
AJP77054	gb|AJP77054|ARO:3003716|CPS-1 [Chryseobacterium sp. Stok-1]	ARO:3003716	Beta-lactam	antibiotic inactivation	CPS-1	CPS-1/ESP-1
AJP77085	gb|AJP77085|ARO:3003717|ESP-1 [Epilithonimonas sp. Stok-2]	ARO:3003717	Beta-lactam	antibiotic inactivation	ESP-1	CPS-1/ESP-1
AIS67611.1	gb|AIS67611.1|ARO:3003163|CTX-M-155 [Klebsiella pneumoniae]	ARO:3003163	Beta-lactam	antibiotic inactivation	CTX-M-155	CTX-M-clusterA
AAY84742.1	gb|AAY84742.1|ARO:3001904|CTX-M-42 [Escherichia coli]	ARO:3001904	Beta-lactam	antibiotic inactivation	CTX-M-42	CTX-M-clusterA
ABM97538.1	gb|ABM97538.1|ARO:3001919|CTX-M-58 [Escherichia coli]	ARO:3001919	Beta-lactam	antibiotic inactivation	CTX-M-58	CTX-M-clusterA
ACP18863.1	gb|ACP18863.1|ARO:3001948|CTX-M-88 [Salmonella enterica subsp. enterica serovar Infantis]	ARO:3001948	Beta-lactam	antibiotic inactivation	CTX-M-88	CTX-M-clusterA
AEM44650.1	gb|AEM44650.1|ARO:3001967|CTX-M-107 [Shigella sp. SH219]	ARO:3001967	Beta-lactam	antibiotic inactivation	CTX-M-107	CTX-M-clusterA
AAF93177.1	gb|AAF93177.1|ARO:3001874|CTX-M-11 [Klebsiella pneumoniae]	ARO:3001874	Beta-lactam	antibiotic inactivation	CTX-M-11	CTX-M-clusterA
ADY02545.1	gb|ADY02545.1|ARO:3001960|CTX-M-101 [Escherichia coli]	ARO:3001960	Beta-lactam	antibiotic inactivation	CTX-M-101	CTX-M-clusterA
BAD16611.1	gb|BAD16611.1|ARO:3001898|CTX-M-36 [Escherichia coli]	ARO:3001898	Beta-lactam	antibiotic inactivation	CTX-M-36	CTX-M-clusterA
CAA63262.1	gb|CAA63262.1|ARO:3001864|CTX-M-1 [Escherichia coli]	ARO:3001864	Beta-lactam	antibiotic inactivation	CTX-M-1	CTX-M-clusterA
AAP43508.1	gb|AAP43508.1|ARO:3001892|CTX-M-30 [Citrobacter freundii]	ARO:3001892	Beta-lactam	antibiotic inactivation	CTX-M-30	CTX-M-clusterA
ABY91281.1	gb|ABY91281.1|ARO:3001930|CTX-M-69 [Escherichia coli]	ARO:3001930	Beta-lactam	antibiotic inactivation	CTX-M-69	CTX-M-clusterA
ABB59946.1	gb|ABB59946.1|ARO:3001943|CTX-M-82 [Escherichia coli]	ARO:3001943	Beta-lactam	antibiotic inactivation	CTX-M-82	CTX-M-clusterA
AET99223.1	gb|AET99223.1|ARO:3001977|CTX-M-117 [Escherichia coli]	ARO:3001977	Beta-lactam	antibiotic inactivation	CTX-M-117	CTX-M-clusterA
AAR99493.1	gb|AAR99493.1|ARO:3001896|CTX-M-34 [Escherichia coli]	ARO:3001896	Beta-lactam	antibiotic inactivation	CTX-M-34	CTX-M-clusterA
ABI34705.1	gb|ABI34705.1|ARO:3001917|CTX-M-55 [Escherichia coli]	ARO:3001917	Beta-lactam	antibiotic inactivation	CTX-M-55	CTX-M-clusterA
AIT97310.1	gb|AIT97310.1|ARO:3003166|CTX-M-158 [Escherichia coli]	ARO:3003166	Beta-lactam	antibiotic inactivation	CTX-M-158	CTX-M-clusterA
ABV81082.1	gb|ABV81082.1|ARO:3001929|CTX-M-68 [Klebsiella sp. ARS06-441]	ARO:3001929	Beta-lactam	antibiotic inactivation	CTX-M-68	CTX-M-clusterA
AEM44651.1	gb|AEM44651.1|ARO:3001968|CTX-M-108 [Shigella sp. SH223]	ARO:3001968	Beta-lactam	antibiotic inactivation	CTX-M-108	CTX-M-clusterA
AGW25368.1	gb|AGW25368.1|ARO:3002000|CTX-M-142 [Escherichia coli]	ARO:3002000	Beta-lactam	antibiotic inactivation	CTX-M-142	CTX-M-clusterA
AFY98865.1	gb|AFY98865.1|ARO:3001997|CTX-M-139 [Escherichia coli]	ARO:3001997	Beta-lactam	antibiotic inactivation	CTX-M-139	CTX-M-clusterA
ABN09669.1	gb|ABN09669.1|ARO:3001922|CTX-M-61 [Salmonella enterica subsp. enterica serovar Typhimurium]	ARO:3001922	Beta-lactam	antibiotic inactivation	CTX-M-61	CTX-M-clusterA
ABC18328.3	gb|ABC18328.3|ARO:3001916|CTX-M-54 [Klebsiella pneumoniae]	ARO:3001916	Beta-lactam	antibiotic inactivation	CTX-M-54	CTX-M-clusterA
AAL86924.1	gb|AAL86924.1|ARO:3001884|CTX-M-22 [Klebsiella pneumoniae]	ARO:3001884	Beta-lactam	antibiotic inactivation	CTX-M-22	CTX-M-clusterA
ACU00153.1	gb|ACU00153.1|ARO:3001974|CTX-M-114 [Providencia rettgeri]	ARO:3001974	Beta-lactam	antibiotic inactivation	CTX-M-114	CTX-M-clusterA
CAD70280.1	gb|CAD70280.1|ARO:3001890|CTX-M-28 [Escherichia coli]	ARO:3001890	Beta-lactam	antibiotic inactivation	CTX-M-28	CTX-M-clusterA
AAO88912.1	gb|AAO88912.1|ARO:3001895|CTX-M-33 [Escherichia coli]	ARO:3001895	Beta-lactam	antibiotic inactivation	CTX-M-33	CTX-M-clusterA
CAG28417.1	gb|CAG28417.1|ARO:3001956|CTX-M-96 [Klebsiella pneumoniae]	ARO:3001956	Beta-lactam	antibiotic inactivation	CTX-M-96	CTX-M-clusterA
AIS67613.1	gb|AIS67613.1|ARO:3003165|CTX-M-157 [Klebsiella pneumoniae]	ARO:3003165	Beta-lactam	antibiotic inactivation	CTX-M-157	CTX-M-clusterA
AEM44654.1	gb|AEM44654.1|ARO:3001969|CTX-M-109 [Shigella sp. SH361]	ARO:3001969	Beta-lactam	antibiotic inactivation	CTX-M-109	CTX-M-clusterA
ABW86620.2	gb|ABW86620.2|ARO:3001941|CTX-M-80 [Klebsiella pneumoniae]	ARO:3001941	Beta-lactam	antibiotic inactivation	CTX-M-80	CTX-M-clusterA
CAA71321.1	gb|CAA71321.1|ARO:3001866|CTX-M-3 [Citrobacter freundii]	ARO:3001866	Beta-lactam	antibiotic inactivation	CTX-M-3	CTX-M-clusterA
ABB17185.1	gb|ABB17185.1|ARO:3001914|CTX-M-52 [Klebsiella pneumoniae]	ARO:3001914	Beta-lactam	antibiotic inactivation	CTX-M-52	CTX-M-clusterA
CAL80726.1	gb|CAL80726.1|ARO:3001921|CTX-M-60 [Klebsiella pneumoniae]	ARO:3001921	Beta-lactam	antibiotic inactivation	CTX-M-60	CTX-M-clusterA
CDG50843.1	gb|CDG50843.1|ARO:3001962|CTX-M-103 [Escherichia coli]	ARO:3001962	Beta-lactam	antibiotic inactivation	CTX-M-103	CTX-M-clusterA
CAD89606.1	gb|CAD89606.1|ARO:3001894|CTX-M-32 [Escherichia coli]	ARO:3001894	Beta-lactam	antibiotic inactivation	CTX-M-32	CTX-M-clusterA
AIS67612.1	gb|AIS67612.1|ARO:3003164|CTX-M-156 [Klebsiella pneumoniae]	ARO:3003164	Beta-lactam	antibiotic inactivation	CTX-M-156	CTX-M-clusterA
ACV92002.1	gb|ACV92002.1|ARO:3001932|CTX-M-71 [Klebsiella pneumoniae]	ARO:3001932	Beta-lactam	antibiotic inactivation	CTX-M-71	CTX-M-clusterA
ABB72225.1	gb|ABB72225.1|ARO:3001915|CTX-M-53 [Salmonella enterica subsp. enterica serovar Westhampton]	ARO:3001915	Beta-lactam	antibiotic inactivation	CTX-M-53	CTX-M-clusterA
ABO09821.1	gb|ABO09821.1|ARO:3001940|CTX-M-79 [Escherichia coli]	ARO:3001940	Beta-lactam	antibiotic inactivation	CTX-M-79	CTX-M-clusterA
ABQ45409.1	gb|ABQ45409.1|ARO:3001927|CTX-M-66 [Proteus mirabilis]	ARO:3001927	Beta-lactam	antibiotic inactivation	CTX-M-66	CTX-M-clusterA
AAL99990.1	gb|AAL99990.1|ARO:3001885|CTX-M-23 [Escherichia coli]	ARO:3001885	Beta-lactam	antibiotic inactivation	CTX-M-23	CTX-M-clusterA
AHX39588.1	gb|AHX39588.1|ARO:3002002|CTX-M-144 [Escherichia coli]	ARO:3002002	Beta-lactam	antibiotic inactivation	CTX-M-144	CTX-M-clusterA
AAG34108.1	gb|AAG34108.1|ARO:3001875|CTX-M-12 [Klebsiella pneumoniae]	ARO:3001875	Beta-lactam	antibiotic inactivation	CTX-M-12	CTX-M-clusterA
AAV97957.1	gb|AAV97957.1|ARO:3001933|CTX-M-72 [Klebsiella pneumoniae]	ARO:3001933	Beta-lactam	antibiotic inactivation	CTX-M-72	CTX-M-clusterA
AEI70324.1	gb|AEI70324.1|ARO:3001976|CTX-M-116 [Proteus mirabilis]	ARO:3001976	Beta-lactam	antibiotic inactivation	CTX-M-116	CTX-M-clusterA
AGG08693.1	gb|AGG08693.1|ARO:3001995|CTX-M-136 [Proteus mirabilis]	ARO:3001995	Beta-lactam	antibiotic inactivation	CTX-M-136	CTX-M-clusterA
AAP22736.1	gb|AAP22736.1|ARO:3001891|CTX-M-29 [Escherichia coli]	ARO:3001891	Beta-lactam	antibiotic inactivation	CTX-M-29	CTX-M-clusterA
AAT68658.1	gb|AAT68658.1|ARO:3001873|CTX-M-10 [Klebsiella pneumoniae]	ARO:3001873	Beta-lactam	antibiotic inactivation	CTX-M-10	CTX-M-clusterA
AAT70415.1	gb|AAT70415.1|ARO:3001899|CTX-M-37 [Enterobacter cloacae]	ARO:3001899	Beta-lactam	antibiotic inactivation	CTX-M-37	CTX-M-clusterA
ABP04245.1	gb|ABP04245.1|ARO:3001923|CTX-M-62 [Klebsiella pneumoniae]	ARO:3001923	Beta-lactam	antibiotic inactivation	CTX-M-62	CTX-M-clusterA
AAL02127.1	gb|AAL02127.1|ARO:3001878|CTX-M-15 [Escherichia coli]	ARO:3001878	Beta-lactam	antibiotic inactivation	CTX-M-15	CTX-M-clusterA
ABN48311.1	gb|ABN48311.1|ARO:3001918|CTX-M-56 [Escherichia coli]	ARO:3001918	Beta-lactam	antibiotic inactivation	CTX-M-56	CTX-M-clusterB
BAD83775.1	gb|BAD83775.1|ARO:3001897|CTX-M-35 [Klebsiella oxytoca]	ARO:3001897	Beta-lactam	antibiotic inactivation	CTX-M-35	CTX-M-clusterB
CAQ42486.1	gb|CAQ42486.1|ARO:3001937|CTX-M-76 [Kluyvera ascorbata]	ARO:3001937	Beta-lactam	antibiotic inactivation	CTX-M-76	CTX-M-clusterB
CAC95175.1	gb|CAC95175.1|ARO:3001882|CTX-M-20 [Proteus mirabilis]	ARO:3001882	Beta-lactam	antibiotic inactivation	CTX-M-20	CTX-M-clusterB
AAV28215.1	gb|AAV28215.1|ARO:3001902|CTX-M-40 [Escherichia coli]	ARO:3001902	Beta-lactam	antibiotic inactivation	CTX-M-40	CTX-M-clusterB
AAF04388.1	gb|AAF04388.1|ARO:3001871|CTX-M-8 [Citrobacter amalonaticus]	ARO:3001871	Beta-lactam	antibiotic inactivation	CTX-M-8	CTX-M-clusterB
CAD99181.1	gb|CAD99181.1|ARO:3001893|CTX-M-31 [Providencia sp. 4440]	ARO:3001893	Beta-lactam	antibiotic inactivation	CTX-M-31	CTX-M-clusterB
AEW46676.2	gb|AEW46676.2|ARO:3001990|CTX-M-131 [Providencia rettgeri]	ARO:3001990	Beta-lactam	antibiotic inactivation	CTX-M-131	CTX-M-clusterB
CAQ42480.1	gb|CAQ42480.1|ARO:3001938|CTX-M-77 [Kluyvera ascorbata]	ARO:3001938	Beta-lactam	antibiotic inactivation	CTX-M-77	CTX-M-clusterB
CAA74573.1	gb|CAA74573.1|ARO:3001867|CTX-M-4 [Salmonella enterica subsp. enterica serovar Typhimurium]	ARO:3001867	Beta-lactam	antibiotic inactivation	CTX-M-4	CTX-M-clusterB
AGN11769.1	gb|AGN11769.1|ARO:3001999|CTX-M-141 [Klebsiella pneumoniae]	ARO:3001999	Beta-lactam	antibiotic inactivation	CTX-M-141	CTX-M-clusterB
CAA06312.1	gb|CAA06312.1|ARO:3001870|CTX-M-7 [Salmonella enterica subsp. enterica serovar Typhimurium]	ARO:3001870	Beta-lactam	antibiotic inactivation	CTX-M-7	CTX-M-clusterB
AFH88134.1	gb|AFH88134.1|ARO:3001983|CTX-M-124 [Escherichia coli]	ARO:3001983	Beta-lactam	antibiotic inactivation	CTX-M-124	CTX-M-clusterB
CAA06311.1	gb|CAA06311.1|ARO:3001869|CTX-M-6 [Salmonella enterica subsp. enterica serovar Typhimurium]	ARO:3001869	Beta-lactam	antibiotic inactivation	CTX-M-6	CTX-M-clusterB
ACY74743.1	gb|ACY74743.1|ARO:3001952|CTX-M-92 [Escherichia coli]	ARO:3001952	Beta-lactam	antibiotic inactivation	CTX-M-92	CTX-M-clusterB
ACS32293.1	gb|ACS32293.1|ARO:3001935|CTX-M-74 [Enterobacter cloacae]	ARO:3001935	Beta-lactam	antibiotic inactivation	CTX-M-74	CTX-M-clusterB
BAA07082.1	gb|BAA07082.1|ARO:3001906|CTX-M-44 [Escherichia coli]	ARO:3001906	Beta-lactam	antibiotic inactivation	CTX-M-44	CTX-M-clusterB
BAD90119.1	gb|BAD90119.1|ARO:3001924|CTX-M-63 [Klebsiella pneumoniae]	ARO:3001924	Beta-lactam	antibiotic inactivation	CTX-M-63	CTX-M-clusterB
CBL80615.1	gb|CBL80615.1|ARO:3001955|CTX-M-95 [Kluyvera ascorbata]	ARO:3001955	Beta-lactam	antibiotic inactivation	CTX-M-95	CTX-M-clusterB
AAZ95872.1	gb|AAZ95872.1|ARO:3001865|CTX-M-2 [Escherichia coli]	ARO:3001865	Beta-lactam	antibiotic inactivation	CTX-M-2	CTX-M-clusterB
AAC32890.1	gb|AAC32890.1|ARO:3001868|CTX-M-5 [Salmonella enterica subsp. enterica serovar Typhimurium]	ARO:3001868	Beta-lactam	antibiotic inactivation	CTX-M-5	CTX-M-clusterB
AIL54055.1	gb|AIL54055.1|ARO:3001975|CTX-M-115 [Acinetobacter baumannii]	ARO:3001975	Beta-lactam	antibiotic inactivation	CTX-M-115	CTX-M-clusterB
ABD73290.1	gb|ABD73290.1|ARO:3001920|CTX-M-59 [Klebsiella pneumoniae]	ARO:3001920	Beta-lactam	antibiotic inactivation	CTX-M-59	CTX-M-clusterB
ACS32294.1	gb|ACS32294.1|ARO:3001936|CTX-M-75 [Providencia stuartii]	ARO:3001936	Beta-lactam	antibiotic inactivation	CTX-M-75	CTX-M-clusterB
AAZ14955.1	gb|AAZ14955.1|ARO:3001905|CTX-M-43 [Acinetobacter baumannii]	ARO:3001905	Beta-lactam	antibiotic inactivation	CTX-M-43	CTX-M-clusterB
BAP34782.1	gb|BAP34782.1|ARO:3002008|CTX-M-151 [Salmonella enterica]	ARO:3002008	Beta-lactam	antibiotic inactivation	CTX-M-151	CTX-M-clusterC
AFJ59957.1	gb|AFJ59957.1|ARO:3001989|CTX-M-130 [Escherichia coli]	ARO:3001989	Beta-lactam	antibiotic inactivation	CTX-M-130	CTX-M-clusterD
AFA51699.1	gb|AFA51699.1|ARO:3001980|CTX-M-121 [Escherichia coli]	ARO:3001980	Beta-lactam	antibiotic inactivation	CTX-M-121	CTX-M-clusterD
AEM44652.1	gb|AEM44652.1|ARO:3001972|CTX-M-112 [Shigella sp. SH257]	ARO:3001972	Beta-lactam	antibiotic inactivation	CTX-M-112	CTX-M-clusterD
AAV97955.1	gb|AAV97955.1|ARO:3001912|CTX-M-50 [Klebsiella pneumoniae]	ARO:3001912	Beta-lactam	antibiotic inactivation	CTX-M-50	CTX-M-clusterD
AAN38836.1	gb|AAN38836.1|ARO:3001886|CTX-M-24 [Klebsiella pneumoniae]	ARO:3001886	Beta-lactam	antibiotic inactivation	CTX-M-24	CTX-M-clusterD
AAK55534.1	gb|AAK55534.1|ARO:3001881|CTX-M-19 [Klebsiella pneumoniae]	ARO:3001881	Beta-lactam	antibiotic inactivation	CTX-M-19	CTX-M-clusterD
AAV70602.1	gb|AAV70602.1|ARO:3001900|CTX-M-38 [Klebsiella pneumoniae]	ARO:3001900	Beta-lactam	antibiotic inactivation	CTX-M-38	CTX-M-clusterD
BAL72196.1	gb|BAL72196.1|ARO:3001985|CTX-M-126 [Escherichia coli]	ARO:3001985	Beta-lactam	antibiotic inactivation	CTX-M-126	CTX-M-clusterD
AFO69261.1	gb|AFO69261.1|ARO:3001984|CTX-M-125 [Enterobacter cloacae]	ARO:3001984	Beta-lactam	antibiotic inactivation	CTX-M-125	CTX-M-clusterD
AJO16046.1	gb|AJO16046.1|ARO:3003167|CTX-M-159 [Proteus mirabilis]	ARO:3003167	Beta-lactam	antibiotic inactivation	CTX-M-159	CTX-M-clusterD
AAM70498.1	gb|AAM70498.1|ARO:3001887|CTX-M-25 [Escherichia coli]	ARO:3001887	Beta-lactam	antibiotic inactivation	CTX-M-25	CTX-M-clusterD
AHA80961.1	gb|AHA80961.1|ARO:3002005|CTX-M-147 [Klebsiella pneumoniae]	ARO:3002005	Beta-lactam	antibiotic inactivation	CTX-M-147	CTX-M-clusterD
ADK11041.1	gb|ADK11041.1|ARO:3001954|CTX-M-94 [Escherichia coli]	ARO:3001954	Beta-lactam	antibiotic inactivation	CTX-M-94	CTX-M-clusterD
AAF05311.2	gb|AAF05311.2|ARO:3001872|CTX-M-9 [Escherichia coli]	ARO:3001872	Beta-lactam	antibiotic inactivation	CTX-M-9	CTX-M-clusterD
AAV97952.1	gb|AAV97952.1|ARO:3001909|CTX-M-47 [Escherichia coli]	ARO:3001909	Beta-lactam	antibiotic inactivation	CTX-M-47	CTX-M-clusterD
AAY43008.1	gb|AAY43008.1|ARO:3001903|CTX-M-41 [Proteus mirabilis]	ARO:3001903	Beta-lactam	antibiotic inactivation	CTX-M-41	CTX-M-clusterD
AFA51700.1	gb|AFA51700.1|ARO:3001981|CTX-M-122 [Escherichia coli]	ARO:3001981	Beta-lactam	antibiotic inactivation	CTX-M-122	CTX-M-clusterD
ABN69105.1	gb|ABN69105.1|ARO:3001926|CTX-M-65 [Escherichia coli]	ARO:3001926	Beta-lactam	antibiotic inactivation	CTX-M-65	CTX-M-clusterD
BAO37256.1	gb|BAO37256.1|ARO:3001994|CTX-M-137 [Escherichia coli]	ARO:3001994	Beta-lactam	antibiotic inactivation	CTX-M-137	CTX-M-clusterD
AFA51701.1	gb|AFA51701.1|ARO:3001982|CTX-M-123 [Escherichia coli]	ARO:3001982	Beta-lactam	antibiotic inactivation	CTX-M-123	CTX-M-clusterD
ADO17948.1	gb|ADO17948.1|ARO:3001957|CTX-M-98 [Escherichia coli]	ARO:3001957	Beta-lactam	antibiotic inactivation	CTX-M-98	CTX-M-clusterD
AAV97954.1	gb|AAV97954.1|ARO:3001911|CTX-M-49 [Klebsiella pneumoniae]	ARO:3001911	Beta-lactam	antibiotic inactivation	CTX-M-49	CTX-M-clusterD
ABV57756.3	gb|ABV57756.3|ARO:3001942|CTX-M-81 [Klebsiella pneumoniae]	ARO:3001942	Beta-lactam	antibiotic inactivation	CTX-M-81	CTX-M-clusterD
CBW46935.1	gb|CBW46935.1|ARO:3001959|CTX-M-100 [Escherichia coli]	ARO:3001959	Beta-lactam	antibiotic inactivation	CTX-M-100	CTX-M-clusterD
AAV97953.1	gb|AAV97953.1|ARO:3001910|CTX-M-48 [Klebsiella pneumoniae]	ARO:3001910	Beta-lactam	antibiotic inactivation	CTX-M-48	CTX-M-clusterD
ACB41777.1	gb|ACB41777.1|ARO:3001947|CTX-M-87 [Escherichia coli]	ARO:3001947	Beta-lactam	antibiotic inactivation	CTX-M-87	CTX-M-clusterD
ADY02546.1	gb|ADY02546.1|ARO:3001961|CTX-M-102 [Escherichia coli]	ARO:3001961	Beta-lactam	antibiotic inactivation	CTX-M-102	CTX-M-clusterD
AAF72530.1	gb|AAF72530.1|ARO:3001877|CTX-M-14 [Escherichia coli]	ARO:3001877	Beta-lactam	antibiotic inactivation	CTX-M-14	CTX-M-clusterD
ADL27532.1	gb|ADL27532.1|ARO:3001958|CTX-M-99 [Klebsiella pneumoniae]	ARO:3001958	Beta-lactam	antibiotic inactivation	CTX-M-99	CTX-M-clusterD
ADN26580.1	gb|ADN26580.1|ARO:3001953|CTX-M-93 [Escherichia coli]	ARO:3001953	Beta-lactam	antibiotic inactivation	CTX-M-93	CTX-M-clusterD
AEM44653.1	gb|AEM44653.1|ARO:3001973|CTX-M-113 [Shigella sp. SH284]	ARO:3001973	Beta-lactam	antibiotic inactivation	CTX-M-113	CTX-M-clusterD
ACI29348.1	gb|ACI29348.1|ARO:3001946|CTX-M-86 [Salmonella enterica subsp. enterica serovar Agona]	ARO:3001946	Beta-lactam	antibiotic inactivation	CTX-M-86	CTX-M-clusterD
CAD08929.1	gb|CAD08929.1|ARO:3001883|CTX-M-21 [Escherichia coli]	ARO:3001883	Beta-lactam	antibiotic inactivation	CTX-M-21	CTX-M-clusterD
BAF63422.1	gb|BAF63422.1|ARO:3001925|CTX-M-64 [Shigella sonnei]	ARO:3001925	Beta-lactam	antibiotic inactivation	CTX-M-64	CTX-M-clusterD
AAX54694.1	gb|AAX54694.1|ARO:3001901|CTX-M-39 [Escherichia coli]	ARO:3001901	Beta-lactam	antibiotic inactivation	CTX-M-39	CTX-M-clusterD
ADY02554.1	gb|ADY02554.1|ARO:3001965|CTX-M-105 [Escherichia coli]	ARO:3001965	Beta-lactam	antibiotic inactivation	CTX-M-105	CTX-M-clusterD
AAV97956.1	gb|AAV97956.1|ARO:3001908|CTX-M-46 [Klebsiella pneumoniae]	ARO:3001908	Beta-lactam	antibiotic inactivation	CTX-M-46	CTX-M-clusterD
ABS90365.1	gb|ABS90365.1|ARO:3001928|CTX-M-67 [Escherichia coli]	ARO:3001928	Beta-lactam	antibiotic inactivation	CTX-M-67	CTX-M-clusterD
AEM44648.1	gb|AEM44648.1|ARO:3001970|CTX-M-110 [Shigella sp. SH165]	ARO:3001970	Beta-lactam	antibiotic inactivation	CTX-M-110	CTX-M-clusterD
ACI29347.1	gb|ACI29347.1|ARO:3002495|CTX-M-85 [Salmonella enterica subsp. enterica serovar Albany]	ARO:3002495	Beta-lactam	antibiotic inactivation	CTX-M-85	CTX-M-clusterD
AFQ94051.1	gb|AFQ94051.1|ARO:3001991|CTX-M-132 [Escherichia coli]	ARO:3001991	Beta-lactam	antibiotic inactivation	CTX-M-132	CTX-M-clusterD
AAN75444.1	gb|AAN75444.1|ARO:3001888|CTX-M-26 [Klebsiella pneumoniae]	ARO:3001888	Beta-lactam	antibiotic inactivation	CTX-M-26	CTX-M-clusterD
AAF72531.1	gb|AAF72531.1|ARO:3001876|CTX-M-13 [Klebsiella pneumoniae]	ARO:3001876	Beta-lactam	antibiotic inactivation	CTX-M-13	CTX-M-clusterD
CAQ42481.2	gb|CAQ42481.2|ARO:3001939|CTX-M-78 [Kluyvera georgiana]	ARO:3001939	Beta-lactam	antibiotic inactivation	CTX-M-78	CTX-M-clusterD
ACI29346.1	gb|ACI29346.1|ARO:3001945|CTX-M-84 [Salmonella enterica subsp. enterica serovar Derby]	ARO:3001945	Beta-lactam	antibiotic inactivation	CTX-M-84	CTX-M-clusterD
AAK32961.1	gb|AAK32961.1|ARO:3001879|CTX-M-16 [Escherichia coli]	ARO:3001879	Beta-lactam	antibiotic inactivation	CTX-M-16	CTX-M-clusterD
AHY20039.1	gb|AHY20039.1|ARO:3002009|CTX-M-152 [Kluyvera sp. MRB7]	ARO:3002009	Beta-lactam	antibiotic inactivation	CTX-M-152	CTX-M-clusterD
ACQ99521.1	gb|ACQ99521.1|ARO:3001950|CTX-M-90 [Salmonella sp. YLD3]	ARO:3001950	Beta-lactam	antibiotic inactivation	CTX-M-90	CTX-M-clusterD
BAA28282.1	gb|BAA28282.1|ARO:3001907|CTX-M-45 [Escherichia coli]	ARO:3001907	Beta-lactam	antibiotic inactivation	CTX-M-45	CTX-M-clusterD
ADZ31262.1	gb|ADZ31262.1|ARO:3001966|CTX-M-106 [Escherichia coli]	ARO:3001966	Beta-lactam	antibiotic inactivation	CTX-M-106	CTX-M-clusterD
AFX60298.1	gb|AFX60298.1|ARO:3001992|CTX-M-134 [Escherichia coli]	ARO:3001992	Beta-lactam	antibiotic inactivation	CTX-M-134	CTX-M-clusterD
AAO61597.1	gb|AAO61597.1|ARO:3001889|CTX-M-27 [Escherichia coli]	ARO:3001889	Beta-lactam	antibiotic inactivation	CTX-M-27	CTX-M-clusterD
ACX34099.1	gb|ACX34099.1|ARO:3001951|CTX-M-91 [Proteus mirabilis]	ARO:3001951	Beta-lactam	antibiotic inactivation	CTX-M-91	CTX-M-clusterD
AEM44649.1	gb|AEM44649.1|ARO:3001971|CTX-M-111 [Shigella sp. SH202]	ARO:3001971	Beta-lactam	antibiotic inactivation	CTX-M-111	CTX-M-clusterD
ABA62022.1	gb|ABA62022.1|ARO:3001913|CTX-M-51 [Escherichia coli]	ARO:3001913	Beta-lactam	antibiotic inactivation	CTX-M-51	CTX-M-clusterD
AAK71471.1	gb|AAK71471.1|ARO:3001880|CTX-M-17 [Klebsiella pneumoniae]	ARO:3001880	Beta-lactam	antibiotic inactivation	CTX-M-17	CTX-M-clusterD
AHX39589.1	gb|AHX39589.1|ARO:3002006|CTX-M-148 [Escherichia coli]	ARO:3002006	Beta-lactam	antibiotic inactivation	CTX-M-148	CTX-M-clusterD
AJU57235.1	gb|AJU57235.1|ARO:3003168|CTX-M-160 [Escherichia coli]	ARO:3003168	Beta-lactam	antibiotic inactivation	CTX-M-160	CTX-M-clusterD
ACI29345.1	gb|ACI29345.1|ARO:3001944|CTX-M-83 [Salmonella enterica subsp. enterica serovar Derby]	ARO:3001944	Beta-lactam	antibiotic inactivation	CTX-M-83	CTX-M-clusterD
ACR56321.1	gb|ACR56321.1|ARO:3001949|CTX-M-89 [Proteus mirabilis]	ARO:3001949	Beta-lactam	antibiotic inactivation	CTX-M-89	CTX-M-clusterD
AFJ59956.1	gb|AFJ59956.1|ARO:3001988|CTX-M-129 [Escherichia coli]	ARO:3001988	Beta-lactam	antibiotic inactivation	CTX-M-129	CTX-M-clusterD
ADY02555.1	gb|ADY02555.1|ARO:3001963|CTX-M-104 [Escherichia coli]	ARO:3001963	Beta-lactam	antibiotic inactivation	CTX-M-104	CTX-M-clusterD
AIT76106.1	gb|AIT76106.1|ARO:3002146|DHA-15 [Klebsiella pneumoniae]	ARO:3002146	Beta-lactam	antibiotic inactivation	DHA-15	DHA
AIT76102.1	gb|AIT76102.1|ARO:3002150|DHA-19 [Morganella morganii]	ARO:3002150	Beta-lactam	antibiotic inactivation	DHA-19	DHA
AAG36927.1	gb|AAG36927.1|ARO:3002133|DHA-2 [Klebsiella pneumoniae]	ARO:3002133	Beta-lactam	antibiotic inactivation	DHA-2	DHA
AIT76105.1	gb|AIT76105.1|ARO:3002147|DHA-16 [Morganella morganii]	ARO:3002147	Beta-lactam	antibiotic inactivation	DHA-16	DHA
ADQ00385.1	gb|ADQ00385.1|ARO:3002136|DHA-7 [Enterobacter cloacae]	ARO:3002136	Beta-lactam	antibiotic inactivation	DHA-7	DHA
AIT76103.1	gb|AIT76103.1|ARO:3002148|DHA-17 [Morganella morganii]	ARO:3002148	Beta-lactam	antibiotic inactivation	DHA-17	DHA
CDL68900.1	gb|CDL68900.1|ARO:3002143|DHA-12 [Proteus mirabilis]	ARO:3002143	Beta-lactam	antibiotic inactivation	DHA-12	DHA
CAA76196.1	gb|CAA76196.1|ARO:3002132|DHA-1 [Salmonella enterica subsp. enterica serovar Enteritidis]	ARO:3002132	Beta-lactam	antibiotic inactivation	DHA-1	DHA
AIT76109.1	gb|AIT76109.1|ARO:3002153|DHA-22 [Escherichia coli]	ARO:3002153	Beta-lactam	antibiotic inactivation	DHA-22	DHA
AIT76108.1	gb|AIT76108.1|ARO:3002144|DHA-13 [Morganella morganii]	ARO:3002144	Beta-lactam	antibiotic inactivation	DHA-13	DHA
ADT91161.1	gb|ADT91161.1|ARO:3002135|DHA-6 [Escherichia coli]	ARO:3002135	Beta-lactam	antibiotic inactivation	DHA-6	DHA
AIT76094.1	gb|AIT76094.1|ARO:3002149|DHA-18 [Morganella morganii]	ARO:3002149	Beta-lactam	antibiotic inactivation	DHA-18	DHA
AIT76100.1	gb|AIT76100.1|ARO:3002152|DHA-21 [Morganella morganii]	ARO:3002152	Beta-lactam	antibiotic inactivation	DHA-21	DHA
AEL22919.1	gb|AEL22919.1|ARO:3002138|DHA-5 [Morganella morganii]	ARO:3002138	Beta-lactam	antibiotic inactivation	DHA-5	DHA
AIT76101.1	gb|AIT76101.1|ARO:3002151|DHA-20 [Citrobacter koseri]	ARO:3002151	Beta-lactam	antibiotic inactivation	DHA-20	DHA
AIT76107.1	gb|AIT76107.1|ARO:3002145|DHA-14 [Morganella morganii]	ARO:3002145	Beta-lactam	antibiotic inactivation	DHA-14	DHA
AJO16043.1	gb|AJO16043.1|ARO:3002141|DHA-10 [Morganella morganii]	ARO:3002141	Beta-lactam	antibiotic inactivation	DHA-10	DHA
AAR87489.1	gb|AAR87489.1|ARO:3002134|DHA-3 [Klebsiella pneumoniae]	ARO:3002134	Beta-lactam	antibiotic inactivation	DHA-3	DHA
AGC92784.1	gb|AGC92784.1|ARO:3000848|DIM-1 beta-lactamase [Enterobacter sp. SL1]	ARO:3000848	Beta-lactam	antibiotic inactivation	DIM-1	DIM-1
AAN32638.1	gb|AAN32638.1|ARO:3000842|EBR-1 beta-lactamase [Empedobacter brevis]	ARO:3000842	Beta-lactam	antibiotic inactivation	EBR-1 beta-lactamase	EBR-1
AAA26775.1	gb|AAA26775.1|ARO:3003564|EXO beta-lactamase [Streptomyces albus]	ARO:3003564	Beta-lactam	antibiotic inactivation	EXO-1	EXO-1
CAB96921.1	gb|CAB96921.1|ARO:3000606|FEZ-1 beta-lactamase [Fluoribacter gormanii]	ARO:3000606	Beta-lactam	antibiotic inactivation	FEZ-1 beta-lactamase	FEZ
CAA71947.1	gb|CAA71947.1|ARO:3002157|FOX-3 [Klebsiella oxytoca]	ARO:3002157	Beta-lactam	antibiotic inactivation	FOX-3	FOX
AGE45503.1	gb|AGE45503.1|ARO:3002162|FOX-10 [Klebsiella pneumoniae]	ARO:3002162	Beta-lactam	antibiotic inactivation	FOX-10	FOX
CAA54602.1	gb|CAA54602.1|ARO:3002155|FOX-1 [Klebsiella pneumoniae]	ARO:3002155	Beta-lactam	antibiotic inactivation	FOX-1	FOX
CAG28256.1	gb|CAG28256.1|ARO:3002160|FOX-7 [Klebsiella pneumoniae]	ARO:3002160	Beta-lactam	antibiotic inactivation	FOX-7	FOX
CAA71325.1	gb|CAA71325.1|ARO:3002156|FOX-2 [Escherichia coli]	ARO:3002156	Beta-lactam	antibiotic inactivation	FOX-2	FOX
AEK78851.1	gb|AEK78851.1|ARO:3002163|FOX-9 [Klebsiella pneumoniae]	ARO:3002163	Beta-lactam	antibiotic inactivation	FOX-9	FOX
ADK73994.1	gb|ADK73994.1|ARO:3002161|FOX-8 [Escherichia coli]	ARO:3002161	Beta-lactam	antibiotic inactivation	FOX-8	FOX
AAG12974.1	gb|AAG12974.1|ARO:3002159|FOX-5 [Klebsiella pneumoniae]	ARO:3002159	Beta-lactam	antibiotic inactivation	FOX-5	FOX
CAB89086.1	gb|CAB89086.1|ARO:3002158|FOX-4 [Escherichia coli]	ARO:3002158	Beta-lactam	antibiotic inactivation	FOX-4	FOX
AFK80745.1	gb|AFK80745.1|ARO:3002350|GES-21 [uncultured bacterium]	ARO:3002350	Beta-lactam	antibiotic inactivation	GES-21	GES
ADC91899.1	gb|ADC91899.1|ARO:3002343|GES-14 [Acinetobacter baumannii]	ARO:3002343	Beta-lactam	antibiotic inactivation	GES-14	GES
CBG22732.1	gb|CBG22732.1|ARO:3002341|GES-12 [Acinetobacter baumannii]	ARO:3002341	Beta-lactam	antibiotic inactivation	GES-12	GES
BAD06399.1	gb|BAD06399.1|ARO:3002332|GES-3 [Klebsiella pneumoniae]	ARO:3002332	Beta-lactam	antibiotic inactivation	GES-3	GES
ADZ48685.1	gb|ADZ48685.1|ARO:3002346|GES-17 [Escherichia coli]	ARO:3002346	Beta-lactam	antibiotic inactivation	GES-17	GES
AAY43207.1	gb|AAY43207.1|ARO:3002338|GES-9 [Pseudomonas aeruginosa]	ARO:3002338	Beta-lactam	antibiotic inactivation	GES-9	GES
AAP22974.1	gb|AAP22974.1|ARO:3002336|GES-7 [Escherichia coli]	ARO:3002336	Beta-lactam	antibiotic inactivation	GES-7	GES
AFU25739.1	gb|AFU25739.1|ARO:3002351|GES-22 [Acinetobacter baumannii]	ARO:3002351	Beta-lactam	antibiotic inactivation	GES-22	GES
BAD08689.1	gb|BAD08689.1|ARO:3002333|GES-4 [Klebsiella pneumoniae]	ARO:3002333	Beta-lactam	antibiotic inactivation	GES-4	GES
ACS44714.1	gb|ACS44714.1|ARO:3002340|GES-11 [Acinetobacter baumannii]	ARO:3002340	Beta-lactam	antibiotic inactivation	GES-11	GES
ACZ54536.1	gb|ACZ54536.1|ARO:3002342|GES-13 [Pseudomonas aeruginosa]	ARO:3002342	Beta-lactam	antibiotic inactivation	GES-13	GES
ACS73598.1	gb|ACS73598.1|ARO:3002339|GES-10 [uncultured bacterium]	ARO:3002339	Beta-lactam	antibiotic inactivation	GES-10	GES
AAK18183.1	gb|AAK18183.1|ARO:3002337|GES-8 [Pseudomonas aeruginosa]	ARO:3002337	Beta-lactam	antibiotic inactivation	GES-8	GES
AAF27723.1	gb|AAF27723.1|ARO:3002330|GES-1 [Klebsiella pneumoniae]	ARO:3002330	Beta-lactam	antibiotic inactivation	GES-1	GES
AEZ05108.1	gb|AEZ05108.1|ARO:3002349|GES-20 [Escherichia coli]	ARO:3002349	Beta-lactam	antibiotic inactivation	GES-20	GES
AGT20529.1	gb|AGT20529.1|ARO:3002352|GES-23 [Pseudomonas aeruginosa]	ARO:3002352	Beta-lactam	antibiotic inactivation	GES-23	GES
ADJ94120.1	gb|ADJ94120.1|ARO:3002345|GES-16 [Serratia marcescens]	ARO:3002345	Beta-lactam	antibiotic inactivation	GES-16	GES
AAR97270.1	gb|AAR97270.1|ARO:3002334|GES-5 [Escherichia coli]	ARO:3002334	Beta-lactam	antibiotic inactivation	GES-5	GES
ACZ98826.1	gb|ACZ98826.1|ARO:3002344|GES-15 [Pseudomonas aeruginosa]	ARO:3002344	Beta-lactam	antibiotic inactivation	GES-15	GES
AEZ05107.1	gb|AEZ05107.1|ARO:3002348|GES-19 [Escherichia coli]	ARO:3002348	Beta-lactam	antibiotic inactivation	GES-19	GES
AAK58421.1	gb|AAK58421.1|ARO:3002331|GES-2 [Pseudomonas aeruginosa]	ARO:3002331	Beta-lactam	antibiotic inactivation	GES-2	GES
AEX59144.1	gb|AEX59144.1|ARO:3002347|GES-18 [Pseudomonas aeruginosa]	ARO:3002347	Beta-lactam	antibiotic inactivation	GES-18	GES
BAP75641.1	gb|BAP75641.1|ARO:3002353|GES-24 [Acinetobacter baumannii]	ARO:3002353	Beta-lactam	antibiotic inactivation	GES-24	GES
AJP67510.1	gb|AJP67510.1|ARO:3003181|GES-26 [Pseudomonas aeruginosa]	ARO:3003181	Beta-lactam	antibiotic inactivation	GES-26	GES
AAR97271.1	gb|AAR97271.1|ARO:3002335|GES-6 [Klebsiella pneumoniae]	ARO:3002335	Beta-lactam	antibiotic inactivation	GES-6	GES
CAF05908.1	gb|CAF05908.1|ARO:3000845|GIM-1 [Pseudomonas aeruginosa]	ARO:3000845	Beta-lactam	antibiotic inactivation	GIM-1	GIM
AIY26289.1	gb|AIY26289.1|ARO:3003194|GIM-2 [Enterobacter cloacae]	ARO:3003194	Beta-lactam	antibiotic inactivation	GIM-2	GIM
AAF04458.1	gb|AAF04458.1|ARO:3000850|GOB-1 beta-lactamase [Elizabethkingia meningoseptica]	ARO:3000850	Beta-lactam	antibiotic inactivation	GOB-1 beta-lactamase	GOB
AAY53478.1	gb|AAY53478.1|ARO:3004213|GOB-18 [Elizabethkingia meningoseptica]	ARO:3004213	Beta-lactam	antibiotic inactivation	GOB-18	GOB
AMY61250.1	gb|AMY61250.1|ARO:3004092|HMB-1 beta-lactamase [Pseudomonas aeruginosa]	ARO:3004092	Beta-lactam	antibiotic inactivation	HMB-1	HMB-1
CAA79967.1	gb|CAA79967.1|ARO:3003589|NmcA beta-lactamase [Enterobacter cloacae]	ARO:3003589	Beta-lactam	antibiotic inactivation	NmcA	IMI
ACX71212.1	gb|ACX71212.1|ARO:3001860|IMI-3 [Enterobacter cloacae]	ARO:3001860	Beta-lactam	antibiotic inactivation	IMI-3	IMI
AAA93461.1	gb|AAA93461.1|ARO:3001858|IMI-1 [Enterobacter cloacae]	ARO:3001858	Beta-lactam	antibiotic inactivation	IMI-1	IMI
ABA00479.1	gb|ABA00479.1|ARO:3001859|IMI-2 [Enterobacter asburiae]	ARO:3001859	Beta-lactam	antibiotic inactivation	IMI-2	IMI
AIS19858.1	gb|AIS19858.1|ARO:3003177|IMI-7 [Enterobacter cloacae]	ARO:3003177	Beta-lactam	antibiotic inactivation	IMI-7	IMI
AHE78014.1	gb|AHE78014.1|ARO:3001861|IMI-4 [Enterobacter cloacae]	ARO:3001861	Beta-lactam	antibiotic inactivation	IMI-4	IMI
BAM62793.1	gb|BAM62793.1|ARO:3002233|IMP-42 [Acinetobacter soli]	ARO:3002233	Beta-lactam	antibiotic inactivation	IMP-42	IMP
ABM67078.1	gb|ABM67078.1|ARO:3002210|IMP-19 [Aeromonas caviae]	ARO:3002210	Beta-lactam	antibiotic inactivation	IMP-19	IMP
CAB94707.1	gb|CAB94707.1|ARO:3002193|IMP-2 [Acinetobacter baumannii]	ARO:3002193	Beta-lactam	antibiotic inactivation	IMP-2	IMP
AAK13430.1	gb|AAK13430.1|ARO:3002238|IMP-47 [Klebsiella pneumoniae]	ARO:3002238	Beta-lactam	antibiotic inactivation	IMP-47	IMP
CAD12765.1	gb|CAD12765.1|ARO:3002203|IMP-12 [Pseudomonas putida]	ARO:3002203	Beta-lactam	antibiotic inactivation	IMP-12	IMP
AEU17778.1	gb|AEU17778.1|ARO:3002224|IMP-33 [Pseudomonas aeruginosa]	ARO:3002224	Beta-lactam	antibiotic inactivation	IMP-33	IMP
BAQ56016.1	gb|BAQ56016.1|ARO:3003659|IMP-51 [Pseudomonas aeruginosa]	ARO:3003659	Beta-lactam	antibiotic inactivation	IMP-51	IMP
ACY01749.1	gb|ACY01749.1|ARO:3002217|IMP-26 [Pseudomonas aeruginosa]	ARO:3002217	Beta-lactam	antibiotic inactivation	IMP-26	IMP
CAA11471.1	gb|CAA11471.1|ARO:3002192|IMP-1 [Pseudomonas aeruginosa]	ARO:3002192	Beta-lactam	antibiotic inactivation	IMP-1	IMP
AFG25462.1	gb|AFG25462.1|ARO:3002220|IMP-29 [Pseudomonas aeruginosa]	ARO:3002220	Beta-lactam	antibiotic inactivation	IMP-29	IMP
AAK27847.1	gb|AAK27847.1|ARO:3002196|IMP-5 [Acinetobacter baumannii]	ARO:3002196	Beta-lactam	antibiotic inactivation	IMP-5	IMP
ABC88434.1	gb|ABC88434.1|ARO:3002213|IMP-22 [Pseudomonas fluorescens]	ARO:3002213	Beta-lactam	antibiotic inactivation	IMP-22	IMP
AIT76110.1	gb|AIT76110.1|ARO:3002239|IMP-48 [Pseudomonas aeruginosa]	ARO:3002239	Beta-lactam	antibiotic inactivation	IMP-48	IMP
BAB72072.1	gb|BAB72072.1|ARO:3002202|IMP-11 [Acinetobacter baumannii]	ARO:3002202	Beta-lactam	antibiotic inactivation	IMP-11	IMP
ACB41775.1	gb|ACB41775.1|ARO:3002216|IMP-25 [Pseudomonas aeruginosa]	ARO:3002216	Beta-lactam	antibiotic inactivation	IMP-25	IMP
BAM98935.1	gb|BAM98935.1|ARO:3002234|IMP-43 [Pseudomonas aeruginosa]	ARO:3002234	Beta-lactam	antibiotic inactivation	IMP-43	IMP
BAM38093.1	gb|BAM38093.1|ARO:3002225|IMP-34 [Klebsiella oxytoca]	ARO:3002225	Beta-lactam	antibiotic inactivation	IMP-34	IMP
CAE48334.1	gb|CAE48334.1|ARO:3002207|IMP-16 [Pseudomonas aeruginosa]	ARO:3002207	Beta-lactam	antibiotic inactivation	IMP-16	IMP
AAK13430.1	gb|AAK13430.1|ARO:3002199|IMP-8 [Klebsiella pneumoniae]	ARO:3002199	Beta-lactam	antibiotic inactivation	IMP-8	IMP
BAD89802.1	gb|BAD89802.1|ARO:3002212|IMP-21 [Pseudomonas aeruginosa]	ARO:3002212	Beta-lactam	antibiotic inactivation	IMP-21	IMP
AAT49068.1	gb|AAT49068.1|ARO:3002205|IMP-14 [Pseudomonas aeruginosa]	ARO:3002205	Beta-lactam	antibiotic inactivation	IMP-14	IMP
AFO59566.1	gb|AFO59566.1|ARO:3002226|IMP-35 [Pseudomonas aeruginosa]	ARO:3002226	Beta-lactam	antibiotic inactivation	IMP-35	IMP
AFP97028.1	gb|AFP97028.1|ARO:3002228|IMP-37 [Pseudomonas aeruginosa]	ARO:3002228	Beta-lactam	antibiotic inactivation	IMP-37	IMP
ABF70513.1	gb|ABF70513.1|ARO:3002221|IMP-30 [Pseudomonas aeruginosa]	ARO:3002221	Beta-lactam	antibiotic inactivation	IMP-30	IMP
BAB15941.1	gb|BAB15941.1|ARO:3002197|IMP-6 [Serratia marcescens]	ARO:3002197	Beta-lactam	antibiotic inactivation	IMP-6	IMP
AAK13078.1	gb|AAK13078.1|ARO:3002195|IMP-4 [Acinetobacter baumannii]	ARO:3002195	Beta-lactam	antibiotic inactivation	IMP-4	IMP
BAB72069.1	gb|BAB72069.1|ARO:3002201|IMP-10 [Pseudomonas aeruginosa]	ARO:3002201	Beta-lactam	antibiotic inactivation	IMP-10	IMP
AGS82587.1	gb|AGS82587.1|ARO:3002222|IMP-31 [Pseudomonas aeruginosa]	ARO:3002222	Beta-lactam	antibiotic inactivation	IMP-31	IMP
BAA77393.1	gb|BAA77393.1|ARO:3002194|IMP-3 [Shigella flexneri]	ARO:3002194	Beta-lactam	antibiotic inactivation	IMP-3	IMP
AAK12087.1	gb|AAK12087.1|ARO:3002198|IMP-7 [Pseudomonas aeruginosa]	ARO:3002198	Beta-lactam	antibiotic inactivation	IMP-7	IMP
AAT49070.1	gb|AAT49070.1|ARO:3002206|IMP-15 [Pseudomonas aeruginosa]	ARO:3002206	Beta-lactam	antibiotic inactivation	IMP-15	IMP
BAM62794.1	gb|BAM62794.1|ARO:3002231|IMP-40 [Pseudomonas aeruginosa]	ARO:3002231	Beta-lactam	antibiotic inactivation	IMP-40	IMP
AFG73659.1	gb|AFG73659.1|ARO:3002219|IMP-28 [Klebsiella oxytoca]	ARO:3002219	Beta-lactam	antibiotic inactivation	IMP-28	IMP
AEN75249.1	gb|AEN75249.1|ARO:3002229|IMP-38 [Klebsiella pneumoniae]	ARO:3002229	Beta-lactam	antibiotic inactivation	IMP-38	IMP
CAD80251.1	gb|CAD80251.1|ARO:3002204|IMP-13 [Pseudomonas aeruginosa]	ARO:3002204	Beta-lactam	antibiotic inactivation	IMP-13	IMP
BAD81061.1	gb|BAD81061.1|ARO:3002211|IMP-20 [Pseudomonas aeruginosa]	ARO:3002211	Beta-lactam	antibiotic inactivation	IMP-20	IMP
BAM62795.1	gb|BAM62795.1|ARO:3002232|IMP-41 [Pseudomonas aeruginosa]	ARO:3002232	Beta-lactam	antibiotic inactivation	IMP-41	IMP
BAM98942.1	gb|BAM98942.1|ARO:3002235|IMP-44 [Pseudomonas aeruginosa]	ARO:3002235	Beta-lactam	antibiotic inactivation	IMP-44	IMP
ABM68358.1	gb|ABM68358.1|ARO:3002215|IMP-24 [Serratia marcescens]	ARO:3002215	Beta-lactam	antibiotic inactivation	IMP-24	IMP
AEQ73520.1	gb|AEQ73520.1|ARO:3002209|IMP-18 [Pseudomonas aeruginosa]	ARO:3002209	Beta-lactam	antibiotic inactivation	IMP-18	IMP
AFR33816.1	gb|AFR33816.1|ARO:3002223|IMP-32 [Klebsiella pneumoniae]	ARO:3002223	Beta-lactam	antibiotic inactivation	IMP-32	IMP
AIA58910.1	gb|AIA58910.1|ARO:3002236|IMP-45 [Pseudomonas aeruginosa]	ARO:3002236	Beta-lactam	antibiotic inactivation	IMP-45	IMP
AAK59385.1	gb|AAK59385.1|ARO:3002200|IMP-9 [Pseudomonas aeruginosa]	ARO:3002200	Beta-lactam	antibiotic inactivation	IMP-9	IMP
AEH41427.1	gb|AEH41427.1|ARO:3002218|IMP-27 [Proteus mirabilis]	ARO:3002218	Beta-lactam	antibiotic inactivation	IMP-27	IMP
BAJ05825.1	gb|BAJ05825.1|ARO:3002263|IND-7 [Chryseobacterium indologenes]	ARO:3002263	Beta-lactam	antibiotic inactivation	IND-7	IND-clusterA
ADK25050.1	gb|ADK25050.1|ARO:3002267|IND-11 [Chryseobacterium indologenes]	ARO:3002267	Beta-lactam	antibiotic inactivation	IND-11	IND-clusterA
AAG29757.1	gb|AAG29757.1|ARO:3002257|IND-2 [Chryseobacterium indologenes]	ARO:3002257	Beta-lactam	antibiotic inactivation	IND-2	IND-clusterA
ABS29619.1	gb|ABS29619.1|ARO:3000841|CGB-1 beta-lactamase [Chryseobacterium gleum]	ARO:3000841	Beta-lactam	antibiotic inactivation	CGB-1	IND-clusterA
BAJ14288.1	gb|BAJ14288.1|ARO:3002270|IND-15 [Chryseobacterium indologenes]	ARO:3002270	Beta-lactam	antibiotic inactivation	IND-15	IND-clusterA
AAG29760.1	gb|AAG29760.1|ARO:3002258|IND-2a [Chryseobacterium indologenes]	ARO:3002258	Beta-lactam	antibiotic inactivation	IND-2a	IND-clusterA
ADK25051.1	gb|ADK25051.1|ARO:3002268|IND-12 [Chryseobacterium indologenes]	ARO:3002268	Beta-lactam	antibiotic inactivation	IND-12	IND-clusterA
ACZ65153.1	gb|ACZ65153.1|ARO:3002265|IND-9 [Chryseobacterium indologenes]	ARO:3002265	Beta-lactam	antibiotic inactivation	IND-9	IND-clusterA
CAJ32373.2	gb|CAJ32373.2|ARO:3002262|IND-6 [Chryseobacterium indologenes]	ARO:3002262	Beta-lactam	antibiotic inactivation	IND-6	IND-clusterB
AAG29761.2	gb|AAG29761.2|ARO:3002259|IND-3 [Chryseobacterium indologenes]	ARO:3002259	Beta-lactam	antibiotic inactivation	IND-3	IND-clusterB
ADK38716.1	gb|ADK38716.1|ARO:3002269|IND-14 [Chryseobacterium indologenes]	ARO:3002269	Beta-lactam	antibiotic inactivation	IND-14	IND-clusterB
ADA13241.1	gb|ADA13241.1|ARO:3002266|IND-10 [Chryseobacterium indologenes]	ARO:3002266	Beta-lactam	antibiotic inactivation	IND-10	IND-clusterB
AAD20273.1	gb|AAD20273.1|ARO:3002256|IND-1 [Chryseobacterium indologenes]	ARO:3002256	Beta-lactam	antibiotic inactivation	IND-1	IND-clusterB
AAS78754.1	gb|AAS78754.1|ARO:3002261|IND-5 [Chryseobacterium indologenes]	ARO:3002261	Beta-lactam	antibiotic inactivation	IND-5	IND-clusterB
ACZ65152.1	gb|ACZ65152.1|ARO:3002264|IND-8 [Chryseobacterium indologenes]	ARO:3002264	Beta-lactam	antibiotic inactivation	IND-8	IND-clusterB
AAG29765.2	gb|AAG29765.2|ARO:3002260|IND-4 [Chryseobacterium indologenes]	ARO:3002260	Beta-lactam	antibiotic inactivation	IND-4	IND-clusterC
AAK38324.1	gb|AAK38324.1|ARO:3000840|JOHN-1 beta-lactamase [Flavobacterium johnsoniae UW101]	ARO:3000840	Beta-lactam	antibiotic inactivation	JOHN-1 beta-lactamase	JOHN-1
BAF91108.1	gb|BAF91108.1|ARO:3000847|KHM-1 beta-lactamase [Citrobacter freundii]	ARO:3000847	Beta-lactam	antibiotic inactivation	KHM-1 beta-lactamase	KHM-1
ACS35345.1	gb|ACS35345.1|ARO:3002320|KPC-10 [Acinetobacter baumannii]	ARO:3002320	Beta-lactam	antibiotic inactivation	KPC-10	KPC
ACI95258.1	gb|ACI95258.1|ARO:3002318|KPC-8 [Klebsiella pneumoniae]	ARO:3002318	Beta-lactam	antibiotic inactivation	KPC-8	KPC
AAU06362.1	gb|AAU06362.1|ARO:3002314|KPC-4 [Enterobacter sp. E624]	ARO:3002314	Beta-lactam	antibiotic inactivation	KPC-4	KPC
AFV48348.1	gb|AFV48348.1|ARO:3002324|KPC-14 [Klebsiella pneumoniae]	ARO:3002324	Beta-lactam	antibiotic inactivation	KPC-14	KPC
AGJ01153.1	gb|AGJ01153.1|ARO:3002326|KPC-16 [Klebsiella pneumoniae]	ARO:3002326	Beta-lactam	antibiotic inactivation	KPC-16	KPC
ACM91559.1	gb|ACM91559.1|ARO:3002319|KPC-9 [Escherichia coli]	ARO:3002319	Beta-lactam	antibiotic inactivation	KPC-9	KPC
ADH95186.1	gb|ADH95186.1|ARO:3002321|KPC-11 [Klebsiella pneumoniae]	ARO:3002321	Beta-lactam	antibiotic inactivation	KPC-11	KPC
AIH07017.1	gb|AIH07017.1|ARO:3002329|KPC-19 [Klebsiella pneumoniae subsp. pneumoniae]	ARO:3002329	Beta-lactam	antibiotic inactivation	KPC-19	KPC
AGF70638.1	gb|AGF70638.1|ARO:3002325|KPC-15 [Klebsiella pneumoniae]	ARO:3002325	Beta-lactam	antibiotic inactivation	KPC-15	KPC
ABY91240.1	gb|ABY91240.1|ARO:3002315|KPC-5 [Pseudomonas aeruginosa]	ARO:3002315	Beta-lactam	antibiotic inactivation	KPC-5	KPC
AAL05630.1	gb|AAL05630.1|ARO:3002313|KPC-3 [Klebsiella pneumoniae]	ARO:3002313	Beta-lactam	antibiotic inactivation	KPC-3	KPC
ADZ75467.1	gb|ADZ75467.1|ARO:3002322|KPC-12 [Klebsiella pneumoniae]	ARO:3002322	Beta-lactam	antibiotic inactivation	KPC-12	KPC
ACB71165.1	gb|ACB71165.1|ARO:3002316|KPC-6 [Klebsiella pneumoniae]	ARO:3002316	Beta-lactam	antibiotic inactivation	KPC-6	KPC
AIX87991.1	gb|AIX87991.1|ARO:3003180|KPC-22 [Klebsiella pneumoniae]	ARO:3003180	Beta-lactam	antibiotic inactivation	KPC-22	KPC
AEA73284.1	gb|AEA73284.1|ARO:3002323|KPC-13 [Enterobacter cloacae]	ARO:3002323	Beta-lactam	antibiotic inactivation	KPC-13	KPC
ACE62798.1	gb|ACE62798.1|ARO:3002317|KPC-7 [Klebsiella pneumoniae]	ARO:3002317	Beta-lactam	antibiotic inactivation	KPC-7	KPC
AGJ01154.1	gb|AGJ01154.1|ARO:3002327|KPC-17 [Klebsiella pneumoniae]	ARO:3002327	Beta-lactam	antibiotic inactivation	KPC-17	KPC
AAK70220.1	gb|AAK70220.1|ARO:3002312|KPC-1 [Klebsiella pneumoniae]	ARO:3002312	Beta-lactam	antibiotic inactivation	KPC-2	KPC
CAB75346.1	gb|CAB75346.1|ARO:3000582|L1 beta-lactamase [Stenotrophomonas maltophilia]	ARO:3000582	Beta-lactam	antibiotic inactivation	L1 beta-lactamase	L1
ACH58997.1	gb|ACH58997.1|ARO:3002492|LRA-18 [uncultured bacterium BLR18]	ARO:3002492	Beta-lactam	antibiotic inactivation	LRA-18	LAR-18
CAA40146.1	gb|CAA40146.1|ARO:3002997|LCR-1 [Pseudomonas aeruginosa]	ARO:3002997	Beta-lactam	antibiotic inactivation	LCR-1	LCR/NPS
AAK14791	gb|AAK14791|ARO:3004239|NPS-1 [Pseudomonas aeruginosa]	ARO:3004239	Beta-lactam	antibiotic inactivation	NPS-1	LCR/NPS
CAA28198.1	gb|CAA28198.1|ARO:3002454|LEN-1 [Klebsiella pneumoniae]	ARO:3002454	Beta-lactam	antibiotic inactivation	LEN-1	LEN
CAG25830.1	gb|CAG25830.1|ARO:3002460|LEN-10 [Klebsiella pneumoniae]	ARO:3002460	Beta-lactam	antibiotic inactivation	LEN-10	LEN
CAG25828.1	gb|CAG25828.1|ARO:3002461|LEN-11 [Klebsiella pneumoniae]	ARO:3002461	Beta-lactam	antibiotic inactivation	LEN-11	LEN
CAG25817.1	gb|CAG25817.1|ARO:3002462|LEN-12 [Klebsiella pneumoniae]	ARO:3002462	Beta-lactam	antibiotic inactivation	LEN-12	LEN
CAG25814.1	gb|CAG25814.1|ARO:3002463|LEN-13 [Klebsiella pneumoniae]	ARO:3002463	Beta-lactam	antibiotic inactivation	LEN-13	LEN
AAP93847.1	gb|AAP93847.1|ARO:3002477|LEN-14 [Enterobacter cloacae]	ARO:3002477	Beta-lactam	antibiotic inactivation	LEN-14	LEN
AAL50725.1	gb|AAL50725.1|ARO:3002478|LEN-15 [Klebsiella pneumoniae]	ARO:3002478	Beta-lactam	antibiotic inactivation	LEN-15	LEN
AAU89706.1	gb|AAU89706.1|ARO:3002464|LEN-16 [Klebsiella pneumoniae]	ARO:3002464	Beta-lactam	antibiotic inactivation	LEN-16	LEN
CAP12346.2	gb|CAP12346.2|ARO:3002465|LEN-18 [Klebsiella pneumoniae]	ARO:3002465	Beta-lactam	antibiotic inactivation	LEN-18	LEN
CAP12347.2	gb|CAP12347.2|ARO:3002466|LEN-19 [Klebsiella pneumoniae]	ARO:3002466	Beta-lactam	antibiotic inactivation	LEN-19	LEN
AAK69830.1	gb|AAK69830.1|ARO:3002455|LEN-2 [Klebsiella pneumoniae]	ARO:3002455	Beta-lactam	antibiotic inactivation	LEN-2	LEN
CAP12348.2	gb|CAP12348.2|ARO:3002467|LEN-20 [Klebsiella pneumoniae]	ARO:3002467	Beta-lactam	antibiotic inactivation	LEN-20	LEN
CAP12349.2	gb|CAP12349.2|ARO:3002468|LEN-21 [Klebsiella pneumoniae]	ARO:3002468	Beta-lactam	antibiotic inactivation	LEN-21	LEN
CAP12350.2	gb|CAP12350.2|ARO:3002469|LEN-22 [Klebsiella pneumoniae]	ARO:3002469	Beta-lactam	antibiotic inactivation	LEN-22	LEN
CAP12351.2	gb|CAP12351.2|ARO:3002470|LEN-23 [Klebsiella pneumoniae]	ARO:3002470	Beta-lactam	antibiotic inactivation	LEN-23	LEN
CAP12352.2	gb|CAP12352.2|ARO:3002471|LEN-24 [Klebsiella pneumoniae]	ARO:3002471	Beta-lactam	antibiotic inactivation	LEN-24	LEN
WP_025712239	gb|WP_025712239|ARO:3002474|LEN-26 [Klebsiella]	ARO:3002474	Beta-lactam	antibiotic inactivation	LEN-26	LEN
AAN05030.1	gb|AAN05030.1|ARO:3002475|LEN-3 [Klebsiella pneumoniae]	ARO:3002475	Beta-lactam	antibiotic inactivation	LEN-3	LEN
AAN05031.1	gb|AAN05031.1|ARO:3002472|LEN-4 [Klebsiella pneumoniae]	ARO:3002472	Beta-lactam	antibiotic inactivation	LEN-4	LEN
AAU25807.1	gb|AAU25807.1|ARO:3002456|LEN-5 [Klebsiella pneumoniae]	ARO:3002456	Beta-lactam	antibiotic inactivation	LEN-5	LEN
AAP93848.1	gb|AAP93848.1|ARO:3002476|LEN-6 [Klebsiella pneumoniae]	ARO:3002476	Beta-lactam	antibiotic inactivation	LEN-6	LEN
CAG25836.1	gb|CAG25836.1|ARO:3002457|LEN-7 [Klebsiella pneumoniae]	ARO:3002457	Beta-lactam	antibiotic inactivation	LEN-7	LEN
CAG25835.1	gb|CAG25835.1|ARO:3002458|LEN-8 [Klebsiella pneumoniae]	ARO:3002458	Beta-lactam	antibiotic inactivation	LEN-8	LEN
CAG25834.1	gb|CAG25834.1|ARO:3002459|LEN-9 [Klebsiella pneumoniae]	ARO:3002459	Beta-lactam	antibiotic inactivation	LEN-9	LEN
ACH58980.1	gb|ACH58980.1|ARO:3002482|LRA-1 [uncultured bacterium BLR1]	ARO:3002482	Beta-lactam	antibiotic inactivation	LRA-1	LRA-1
ACH58999.1	gb|ACH58999.1|ARO:3002489|LRA-10 [uncultured bacterium BLR10]	ARO:3002489	Beta-lactam	antibiotic inactivation	LRA-10	LRA-10
ACH58990.1	gb|ACH58990.1|ARO:3002511|LRA-12 [uncultured bacterium BLR12]	ARO:3002511	Beta-lactam	antibiotic inactivation	LRA-12	LRA-12
ACH58991.1	gb|ACH58991.1|ARO:3002484|LRA-13 [uncultured bacterium BLR13]	ARO:3002484	Beta-lactam	antibiotic inactivation	LRA-13	LRA-13
ACH58994.1	gb|ACH58994.1|ARO:3002512|LRA-17 [uncultured bacterium BLR17]	ARO:3002512	Beta-lactam	antibiotic inactivation	LRA-17	LRA-17
ACH59005.1	gb|ACH59005.1|ARO:3002513|LRA-19 [uncultured bacterium BLR19]	ARO:3002513	Beta-lactam	antibiotic inactivation	LRA-19	LRA-19
ACH58985.1	gb|ACH58985.1|ARO:3002485|LRA-2 [uncultured bacterium BLR2]	ARO:3002485	Beta-lactam	antibiotic inactivation	LRA-2	LRA-2
ACH58987.1	gb|ACH58987.1|ARO:3002510|LRA-3 [uncultured bacterium BLR3]	ARO:3002510	Beta-lactam	antibiotic inactivation	LRA-3	LRA-3
ACH59002.1	gb|ACH59002.1|ARO:3002483|LRA-5 [uncultured bacterium BLR5]	ARO:3002483	Beta-lactam	antibiotic inactivation	LRA-5	LRA-5
ACH58989.1	gb|ACH58989.1|ARO:3002488|LRA-9 [uncultured bacterium BLR9]	ARO:3002488	Beta-lactam	antibiotic inactivation	LRA-9	LRA-7/9
ACH58998.1	gb|ACH58998.1|ARO:3002486|LRA-7 [uncultured bacterium BLR7]	ARO:3002486	Beta-lactam	antibiotic inactivation	LRA-7	LRA-7/9
ACH58988.1	gb|ACH58988.1|ARO:3002487|LRA-8 [uncultured bacterium BLR8]	ARO:3002487	Beta-lactam	antibiotic inactivation	LRA-8	LRA-8
WP_042649345	gb|WP_042649345|ARO:3002191|MOX-9 [Gammaproteobacteria]	ARO:3002191	Beta-lactam	antibiotic inactivation	MOX-9	MOX-9
AJP77057	gb|AJP77057|ARO:3003718|MSI-1 [Massilia sp. SB1-3]	ARO:3003718	Beta-lactam	antibiotic inactivation	MSI-1	MSI-1
AAN63647.1	gb|AAN63647.1|ARO:3000843|MUS-1 beta-lactamase [Myroides odoratimimus]	ARO:3000843	Beta-lactam	antibiotic inactivation	MUS-1 beta-lactamase	MUS-1/2
WP_063860852	gb|WP_063860852|ARO:3003842|MUS-2 beta-lactamase [Myroides odoratimimus]	ARO:3003842	Beta-lactam	antibiotic inactivation	MUS-2 beta-lactamase	MUS-1/2
AEX08599.1	gb|AEX08599.1|ARO:3002356|NDM-6 [Escherichia coli]	ARO:3002356	Beta-lactam	antibiotic inactivation	NDM-6	NDM
AGT37351.1	gb|AGT37351.1|ARO:3002360|NDM-10 [Klebsiella pneumoniae subsp. pneumoniae]	ARO:3002360	Beta-lactam	antibiotic inactivation	NDM-10	NDM
BAQ02518.1	gb|BAQ02518.1|ARO:3003182|NDM-13 [Escherichia coli]	ARO:3003182	Beta-lactam	antibiotic inactivation	NDM-13	NDM
AFQ31613.1	gb|AFQ31613.1|ARO:3002357|NDM-7 [Escherichia coli]	ARO:3002357	Beta-lactam	antibiotic inactivation	NDM-7	NDM
BAM84089.1	gb|BAM84089.1|ARO:3002358|NDM-8 [Escherichia coli]	ARO:3002358	Beta-lactam	antibiotic inactivation	NDM-8	NDM
CAZ39946.1	gb|CAZ39946.1|ARO:3000589|NDM-1 [Klebsiella pneumoniae]	ARO:3000589	Beta-lactam	antibiotic inactivation	NDM-1	NDM
AEN03071.1	gb|AEN03071.1|ARO:3000467|NDM-5 [Escherichia coli]	ARO:3000467	Beta-lactam	antibiotic inactivation	NDM-5	NDM
AGU91756.1	gb|AGU91756.1|ARO:3002359|NDM-9 [Klebsiella pneumoniae subsp. pneumoniae]	ARO:3002359	Beta-lactam	antibiotic inactivation	NDM-9	NDM
AFK80349.1	gb|AFK80349.1|ARO:3002354|NDM-3 [Escherichia coli]	ARO:3002354	Beta-lactam	antibiotic inactivation	NDM-3	NDM
AEA41876.1	gb|AEA41876.1|ARO:3000590|NDM-2 [Acinetobacter baumannii]	ARO:3000590	Beta-lactam	antibiotic inactivation	NDM-2	NDM
AFB82585.1	gb|AFB82585.1|ARO:3002355|NDM-4 [Escherichia coli]	ARO:3002355	Beta-lactam	antibiotic inactivation	NDM-4	NDM
BAO79439.1	gb|BAO79439.1|ARO:3002362|NDM-12 [Escherichia coli]	ARO:3002362	Beta-lactam	antibiotic inactivation	NDM-12	NDM
AJP18054.1	gb|AJP18054.1|ARO:3003183|NDM-14 [Acinetobacter lwoffii]	ARO:3003183	Beta-lactam	antibiotic inactivation	NDM-14	NDM
AOT73359.1	gb|AOT73359.1|ARO:3004093|NDM-17 [Escherichia coli]	ARO:3004093	Beta-lactam	antibiotic inactivation	NDM-17	NDM
CAC04522.1	gb|CAC04522.1|ARO:3002514|OCH-1 [Ochrobactrum anthropi]	ARO:3002514	Beta-lactam	antibiotic inactivation	OCH-1	OCH
CAC17623.1	gb|CAC17623.1|ARO:3002516|OCH-3 [Ochrobactrum anthropi]	ARO:3002516	Beta-lactam	antibiotic inactivation	OCH-3	OCH
CAC17627.1	gb|CAC17627.1|ARO:3002520|OCH-7 [Ochrobactrum anthropi]	ARO:3002520	Beta-lactam	antibiotic inactivation	OCH-7	OCH
ABF50909.1	gb|ABF50909.1|ARO:3002521|OCH-8 [Ochrobactrum anthropi]	ARO:3002521	Beta-lactam	antibiotic inactivation	OCH-8	OCH
CAC17622.1	gb|CAC17622.1|ARO:3002515|OCH-2 [Ochrobactrum anthropi]	ARO:3002515	Beta-lactam	antibiotic inactivation	OCH-2	OCH
CAC17624.1	gb|CAC17624.1|ARO:3002517|OCH-4 [Ochrobactrum anthropi]	ARO:3002517	Beta-lactam	antibiotic inactivation	OCH-4	OCH
CAC17625.1	gb|CAC17625.1|ARO:3002518|OCH-5 [Ochrobactrum anthropi]	ARO:3002518	Beta-lactam	antibiotic inactivation	OCH-5	OCH
CAC17626.1	gb|CAC17626.1|ARO:3002519|OCH-6 [Ochrobactrum anthropi]	ARO:3002519	Beta-lactam	antibiotic inactivation	OCH-6	OCH
CAG25812.2	gb|CAG25812.2|ARO:3002418|OKP-A-1 [Klebsiella pneumoniae]	ARO:3002418	Beta-lactam	antibiotic inactivation	OKP-A-1	OKP-A
CAJ19608.1	gb|CAJ19608.1|ARO:3002427|OKP-A-10 [Klebsiella pneumoniae]	ARO:3002427	Beta-lactam	antibiotic inactivation	OKP-A-10	OKP-A
CAP12353.2	gb|CAP12353.2|ARO:3002428|OKP-A-11 [Klebsiella pneumoniae]	ARO:3002428	Beta-lactam	antibiotic inactivation	OKP-A-11	OKP-A
CAP12354.2	gb|CAP12354.2|ARO:3002429|OKP-A-12 [Klebsiella pneumoniae]	ARO:3002429	Beta-lactam	antibiotic inactivation	OKP-A-12	OKP-A
ACL68096.1	gb|ACL68096.1|ARO:3002430|OKP-A-13 [Klebsiella pneumoniae]	ARO:3002430	Beta-lactam	antibiotic inactivation	OKP-A-13	OKP-A
ACL68095.1	gb|ACL68095.1|ARO:3002431|OKP-A-14 [Klebsiella pneumoniae]	ARO:3002431	Beta-lactam	antibiotic inactivation	OKP-A-14	OKP-A
ACN65419.1	gb|ACN65419.1|ARO:3002432|OKP-A-15 [Klebsiella pneumoniae]	ARO:3002432	Beta-lactam	antibiotic inactivation	OKP-A-15	OKP-A
ACN65418.1	gb|ACN65418.1|ARO:3002433|OKP-A-16 [Klebsiella pneumoniae]	ARO:3002433	Beta-lactam	antibiotic inactivation	OKP-A-16	OKP-A
CAG25815.2	gb|CAG25815.2|ARO:3002419|OKP-A-2 [Klebsiella pneumoniae]	ARO:3002419	Beta-lactam	antibiotic inactivation	OKP-A-2	OKP-A
CAJ19599.1	gb|CAJ19599.1|ARO:3002420|OKP-A-3 [Klebsiella pneumoniae]	ARO:3002420	Beta-lactam	antibiotic inactivation	OKP-A-3	OKP-A
CAJ19601.1	gb|CAJ19601.1|ARO:3002421|OKP-A-4 [Klebsiella pneumoniae]	ARO:3002421	Beta-lactam	antibiotic inactivation	OKP-A-4	OKP-A
CAJ19602.1	gb|CAJ19602.1|ARO:3002422|OKP-A-5 [Klebsiella pneumoniae]	ARO:3002422	Beta-lactam	antibiotic inactivation	OKP-A-5	OKP-A
CAJ19603.1	gb|CAJ19603.1|ARO:3002423|OKP-A-6 [Klebsiella pneumoniae]	ARO:3002423	Beta-lactam	antibiotic inactivation	OKP-A-6	OKP-A
CAJ19605.1	gb|CAJ19605.1|ARO:3002424|OKP-A-7 [Klebsiella pneumoniae]	ARO:3002424	Beta-lactam	antibiotic inactivation	OKP-A-7	OKP-A
CAJ19606.1	gb|CAJ19606.1|ARO:3002425|OKP-A-8 [Klebsiella pneumoniae]	ARO:3002425	Beta-lactam	antibiotic inactivation	OKP-A-8	OKP-A
CAJ19607.1	gb|CAJ19607.1|ARO:3002426|OKP-A-9 [Klebsiella pneumoniae]	ARO:3002426	Beta-lactam	antibiotic inactivation	OKP-A-9	OKP-A
CAG25813.2	gb|CAG25813.2|ARO:3002434|OKP-B-1 [Klebsiella pneumoniae]	ARO:3002434	Beta-lactam	antibiotic inactivation	OKP-B-1	OKP-B
CAJ19619.1	gb|CAJ19619.1|ARO:3002443|OKP-B-10 [Klebsiella pneumoniae]	ARO:3002443	Beta-lactam	antibiotic inactivation	OKP-B-10	OKP-B
CAJ19620.1	gb|CAJ19620.1|ARO:3002444|OKP-B-11 [Klebsiella pneumoniae]	ARO:3002444	Beta-lactam	antibiotic inactivation	OKP-B-11	OKP-B
CAG25831.1	gb|CAG25831.1|ARO:3002445|OKP-B-12 [Klebsiella pneumoniae]	ARO:3002445	Beta-lactam	antibiotic inactivation	OKP-B-12	OKP-B
AAV80715.1	gb|AAV80715.1|ARO:3002446|OKP-B-13 [Klebsiella pneumoniae]	ARO:3002446	Beta-lactam	antibiotic inactivation	OKP-B-13	OKP-B
CAP12357.2	gb|CAP12357.2|ARO:3002450|OKP-B-17 [Klebsiella pneumoniae]	ARO:3002450	Beta-lactam	antibiotic inactivation	OKP-B-17	OKP-B
CAP12358.1	gb|CAP12358.1|ARO:3002451|OKP-B-18 [Klebsiella pneumoniae]	ARO:3002451	Beta-lactam	antibiotic inactivation	OKP-B-18	OKP-B
CAP12359.2	gb|CAP12359.2|ARO:3002452|OKP-B-19 [Klebsiella pneumoniae]	ARO:3002452	Beta-lactam	antibiotic inactivation	OKP-B-19	OKP-B
CAJ19610.1	gb|CAJ19610.1|ARO:3002435|OKP-B-2 [Klebsiella pneumoniae]	ARO:3002435	Beta-lactam	antibiotic inactivation	OKP-B-2	OKP-B
CAP12360.2	gb|CAP12360.2|ARO:3002453|OKP-B-20 [Klebsiella pneumoniae]	ARO:3002453	Beta-lactam	antibiotic inactivation	OKP-B-20	OKP-B
CAJ19611.1	gb|CAJ19611.1|ARO:3002436|OKP-B-3 [Klebsiella pneumoniae]	ARO:3002436	Beta-lactam	antibiotic inactivation	OKP-B-3	OKP-B
CAJ19612.1	gb|CAJ19612.1|ARO:3002437|OKP-B-4 [Klebsiella pneumoniae]	ARO:3002437	Beta-lactam	antibiotic inactivation	OKP-B-4	OKP-B
CAP12356.2	gb|CAP12356.2|ARO:3002438|OKP-B-5 [Klebsiella pneumoniae]	ARO:3002438	Beta-lactam	antibiotic inactivation	OKP-B-5	OKP-B
CAP12355.2	gb|CAP12355.2|ARO:3002439|OKP-B-6 [Klebsiella pneumoniae]	ARO:3002439	Beta-lactam	antibiotic inactivation	OKP-B-6	OKP-B
CAJ19615.1	gb|CAJ19615.1|ARO:3002440|OKP-B-7 [Klebsiella pneumoniae]	ARO:3002440	Beta-lactam	antibiotic inactivation	OKP-B-7	OKP-B
CAJ19616.1	gb|CAJ19616.1|ARO:3002441|OKP-B-8 [Klebsiella pneumoniae]	ARO:3002441	Beta-lactam	antibiotic inactivation	OKP-B-8	OKP-B
CAJ19618.1	gb|CAJ19618.1|ARO:3002442|OKP-B-9 [Klebsiella pneumoniae]	ARO:3002442	Beta-lactam	antibiotic inactivation	OKP-B-9	OKP-B
AAA83417.1	gb|AAA83417.1|ARO:3001407|OXA-12 [Aeromonas sobria]	ARO:3001407	Beta-lactam	antibiotic inactivation	OXA-12	OXA-12
AAB58555.1	gb|AAB58555.1|ARO:3001413|OXA-18 [Pseudomonas aeruginosa]	ARO:3001413	Beta-lactam	antibiotic inactivation	OXA-18	OXA-18
AFO09968.1	gb|AFO09968.1|ARO:3001476|OXA-184 [Campylobacter jejuni]	ARO:3001476	Beta-lactam	antibiotic inactivation	OXA-184	OXA-184
ADT70779.1	gb|ADT70779.1|ARO:3001805|OXA-198 [Pseudomonas aeruginosa]	ARO:3001805	Beta-lactam	antibiotic inactivation	OXA-198	OXA-198
AEM66528.1	gb|AEM66528.1|ARO:3001809|OXA-209 [Riemerella anatipestifer]	ARO:3001809	Beta-lactam	antibiotic inactivation	OXA-209	OXA-209
AAD12233.1	gb|AAD12233.1|ARO:3001417|OXA-22 [Ralstonia pickettii]	ARO:3001417	Beta-lactam	antibiotic inactivation	OXA-22	OXA-22
CAC35728.1	gb|CAC35728.1|ARO:3001424|OXA-29 [Fluoribacter gormanii]	ARO:3001424	Beta-lactam	antibiotic inactivation	OXA-29	OXA-29
AET35493.1	gb|AET35493.1|ARO:3001777|OXA-347 [uncultured bacterium]	ARO:3001777	Beta-lactam	antibiotic inactivation	OXA-347	OXA-347
CAD58780.1	gb|CAD58780.1|ARO:3001794|OXA-45 [Pseudomonas aeruginosa]	ARO:3001794	Beta-lactam	antibiotic inactivation	OXA-45	OXA-45
AAQ76277.1	gb|AAQ76277.1|ARO:3001796|OXA-50 [Pseudomonas aeruginosa]	ARO:3001796	Beta-lactam	antibiotic inactivation	OXA-50	OXA-50
AAR03105.1	gb|AAR03105.1|ARO:3001813|OXA-55 [Shewanella algae]	ARO:3001813	Beta-lactam	antibiotic inactivation	OXA-55	OXA-55
AAQ08905.1	gb|AAQ08905.1|ARO:3001808|OXA-60 [Ralstonia pickettii]	ARO:3001808	Beta-lactam	antibiotic inactivation	OXA-60	OXA-60
AAT01092.1	gb|AAT01092.1|ARO:3001773|OXA-61 [Campylobacter jejuni]	ARO:3001773	Beta-lactam	antibiotic inactivation	OXA-61	OXA-61
AAR32134.1	gb|AAR32134.1|ARO:3001792|OXA-62 [Pandoraea pnomenusa]	ARO:3001792	Beta-lactam	antibiotic inactivation	OXA-62	OXA-62
AAP69916.1	gb|AAP69916.1|ARO:3001780|OXA-85 [Fusobacterium nucleatum]	ARO:3001780	Beta-lactam	antibiotic inactivation	OXA-85	OXA-85
AAA98406.1	gb|AAA98406.1|ARO:3001404|OXA-9 [Klebsiella pneumoniae]	ARO:3001404	Beta-lactam	antibiotic inactivation	OXA-9	OXA-9
AAG33665.1	gb|AAG33665.1|ARO:3001431|OXA-37 [Acinetobacter baumannii]	ARO:3001431	Beta-lactam	antibiotic inactivation	OXA-37	OXA-clusterA1
YP_001844885.1	gb|YP_001844885.1|ARO:3001415|OXA-20 [Acinetobacter baumannii ACICU]	ARO:3001415	Beta-lactam	antibiotic inactivation	OXA-20	OXA-clusterA1
AAN41427.1	gb|AAN41427.1|ARO:3001775|OXA-119 [uncultured bacterium]	ARO:3001775	Beta-lactam	antibiotic inactivation	OXA-119	OXA-clusterA2
AAK55330.1	gb|AAK55330.1|ARO:3001768|OXA-118 [Burkholderia cepacia]	ARO:3001768	Beta-lactam	antibiotic inactivation	OXA-118	OXA-clusterA2
AEO92079.1	gb|AEO92079.1|ARO:3001483|OXA-205 [Pseudomonas aeruginosa]	ARO:3001483	Beta-lactam	antibiotic inactivation	OXA-205	OXA-clusterA2
AFP97030.1	gb|AFP97030.1|ARO:3001797|OXA-46 [Pseudomonas aeruginosa]	ARO:3001797	Beta-lactam	antibiotic inactivation	OXA-46	OXA-clusterA2
CAA71699.2	gb|CAA71699.2|ARO:3001416|OXA-21 [Acinetobacter baumannii]	ARO:3001416	Beta-lactam	antibiotic inactivation	OXA-21	OXA-clusterA2
AAC41449.1	gb|AAC41449.1|ARO:3001398|OXA-3 [Pseudomonas aeruginosa]	ARO:3001398	Beta-lactam	antibiotic inactivation	OXA-3	OXA-clusterA2
AAP43641.1	gb|AAP43641.1|ARO:3001810|OXA-53 [Salmonella enterica subsp. enterica serovar Agona]	ARO:3001810	Beta-lactam	antibiotic inactivation	OXA-53	OXA-clusterA2
AAG24866.1	gb|AAG24866.1|ARO:3001430|OXA-36 [Pseudomonas aeruginosa]	ARO:3001430	Beta-lactam	antibiotic inactivation	OXA-36	OXA-clusterA2
AAK15582.1	gb|AAK15582.1|ARO:3001428|OXA-34 [Pseudomonas aeruginosa]	ARO:3001428	Beta-lactam	antibiotic inactivation	OXA-34	OXA-clusterA2
AAB59082.1	gb|AAB59082.1|ARO:3001397|OXA-2 [Plasmid R46]	ARO:3001397	Beta-lactam	antibiotic inactivation	OXA-2	OXA-clusterA2
AEE61368.1	gb|AEE61368.1|ARO:3001487|OXA-210 [Pseudomonas aeruginosa]	ARO:3001487	Beta-lactam	antibiotic inactivation	OXA-210	OXA-clusterA2
AAK58418.1	gb|AAK58418.1|ARO:3001426|OXA-32 [Pseudomonas aeruginosa]	ARO:3001426	Beta-lactam	antibiotic inactivation	OXA-32	OXA-clusterA2
ACM67635.1	gb|ACM67635.1|ARO:3001800|OXA-226 [Pseudomonas aeruginosa]	ARO:3001800	Beta-lactam	antibiotic inactivation	OXA-226	OXA-clusterA2
AAB05874.1	gb|AAB05874.1|ARO:3001410|OXA-15 [Pseudomonas aeruginosa]	ARO:3001410	Beta-lactam	antibiotic inactivation	OXA-15	OXA-clusterA2
ACT09125.1	gb|ACT09125.1|ARO:3001799|OXA-161 [Pseudomonas aeruginosa]	ARO:3001799	Beta-lactam	antibiotic inactivation	OXA-161	OXA-clusterA2
AIG94927.1	gb|AIG94927.1|ARO:3001606|OXA-415 [Pseudomonas aeruginosa]	ARO:3001606	Beta-lactam	antibiotic inactivation	OXA-415	OXA-clusterA2
ABQ15112.1	gb|ABQ15112.1|ARO:3001802|OXA-141 [Pseudomonas aeruginosa]	ARO:3001802	Beta-lactam	antibiotic inactivation	OXA-141	OXA-clusterA2
AFC95894.1	gb|AFC95894.1|ARO:3001814|OXA-199 [Shewanella xiamenensis]	ARO:3001814	Beta-lactam	antibiotic inactivation	OXA-199	OXA-clusterB
AGC60013.1	gb|AGC60013.1|ARO:3001787|OXA-245 [Klebsiella pneumoniae]	ARO:3001787	Beta-lactam	antibiotic inactivation	OXA-245	OXA-clusterB
AAP70012.1	gb|AAP70012.1|ARO:3001782|OXA-48 [Klebsiella pneumoniae]	ARO:3001782	Beta-lactam	antibiotic inactivation	OXA-48	OXA-clusterB
AHF71363.1	gb|AHF71363.1|ARO:3001774|OXA-370 [Enterobacter sp. 87F-2]	ARO:3001774	Beta-lactam	antibiotic inactivation	OXA-370	OXA-clusterB
ADG27454.1	gb|ADG27454.1|ARO:3001776|OXA-162 [Klebsiella pneumoniae]	ARO:3001776	Beta-lactam	antibiotic inactivation	OXA-162	OXA-clusterB
AFU91598.1	gb|AFU91598.1|ARO:3001788|OXA-204 [Klebsiella pneumoniae]	ARO:3001788	Beta-lactam	antibiotic inactivation	OXA-204	OXA-clusterB
ADY06444.1	gb|ADY06444.1|ARO:3001783|OXA-163 [Enterobacter cloacae]	ARO:3001783	Beta-lactam	antibiotic inactivation	OXA-163	OXA-clusterB
AGC70814.1	gb|AGC70814.1|ARO:3001791|OXA-247 [Klebsiella pneumoniae]	ARO:3001791	Beta-lactam	antibiotic inactivation	OXA-247	OXA-clusterB
AGC60012.1	gb|AGC60012.1|ARO:3001786|OXA-244 [Klebsiella pneumoniae]	ARO:3001786	Beta-lactam	antibiotic inactivation	OXA-244	OXA-clusterB
AEP16366.1	gb|AEP16366.1|ARO:3001784|OXA-181 [Klebsiella pneumoniae]	ARO:3001784	Beta-lactam	antibiotic inactivation	OXA-181	OXA-clusterB
AGD91915.1	gb|AGD91915.1|ARO:3001778|OXA-232 [Escherichia coli]	ARO:3001778	Beta-lactam	antibiotic inactivation	OXA-232	OXA-clusterB
AAR89917.1	gb|AAR89917.1|ARO:3001812|OXA-54 [Shewanella oneidensis]	ARO:3001812	Beta-lactam	antibiotic inactivation	OXA-54	OXA-clusterB
CAA80304.1	gb|CAA80304.1|ARO:3001406|OXA-11 [Pseudomonas aeruginosa]	ARO:3001406	Beta-lactam	antibiotic inactivation	OXA-11	OXA-clusterC
ABY79006.1	gb|ABY79006.1|ARO:3001803|OXA-142 [Pseudomonas aeruginosa]	ARO:3001803	Beta-lactam	antibiotic inactivation	OXA-142	OXA-clusterC
CAH69530.1	gb|CAH69530.1|ARO:3001798|OXA-74 [Pseudomonas aeruginosa]	ARO:3001798	Beta-lactam	antibiotic inactivation	OXA-74	OXA-clusterC
AID67109.1	gb|AID67109.1|ARO:3001495|OXA-233 [Citrobacter freundii]	ARO:3001495	Beta-lactam	antibiotic inactivation	OXA-233	OXA-clusterC
AMB19637.1	gb|AMB19637.1|ARO:3001555|OXA-368 [Aeromonas sobria]	ARO:3001555	Beta-lactam	antibiotic inactivation	OXA-368	OXA-clusterC
CCE94500.1	gb|CCE94500.1|ARO:3001502|OXA-256 [Enterobacter cloacae]	ARO:3001502	Beta-lactam	antibiotic inactivation	OXA-256	OXA-clusterC
AER57903.1	gb|AER57903.1|ARO:3001500|OXA-251 [Pseudomonas aeruginosa]	ARO:3001500	Beta-lactam	antibiotic inactivation	OXA-251	OXA-clusterC
AHC31001.1	gb|AHC31001.1|ARO:3001807|OXA-246 [Pseudomonas aeruginosa]	ARO:3001807	Beta-lactam	antibiotic inactivation	OXA-246	OXA-clusterC
BAR45714.1	gb|BAR45714.1|ARO:3003610|OXA-454 [Delftia acidovorans]	ARO:3003610	Beta-lactam	antibiotic inactivation	OXA-454	OXA-clusterC
AAG45720.1	gb|AAG45720.1|ARO:3001405|OXA-10 [Escherichia coli]	ARO:3001405	Beta-lactam	antibiotic inactivation	OXA-10	OXA-clusterC
AFN20670.1	gb|AFN20670.1|ARO:3001499|OXA-240 [Pseudomonas aeruginosa]	ARO:3001499	Beta-lactam	antibiotic inactivation	OXA-240	OXA-clusterC
AAK49460.1	gb|AAK49460.1|ARO:3001429|OXA-35 [Pseudomonas aeruginosa]	ARO:3001429	Beta-lactam	antibiotic inactivation	OXA-35	OXA-clusterC
CAA53242.1	gb|CAA53242.1|ARO:3001402|OXA-7 [Escherichia coli]	ARO:3001402	Beta-lactam	antibiotic inactivation	OXA-7	OXA-clusterC
AAR32651.1	gb|AAR32651.1|ARO:3001795|OXA-56 [Pseudomonas aeruginosa]	ARO:3001795	Beta-lactam	antibiotic inactivation	OXA-56	OXA-clusterC
CAL85435.1	gb|CAL85435.1|ARO:3001439|OXA-101 [Citrobacter freundii]	ARO:3001439	Beta-lactam	antibiotic inactivation	OXA-101	OXA-clusterC
ACN85419.1	gb|ACN85419.1|ARO:3001804|OXA-145 [Pseudomonas aeruginosa]	ARO:3001804	Beta-lactam	antibiotic inactivation	OXA-145	OXA-clusterC
AAC46344.1	gb|AAC46344.1|ARO:3001408|OXA-13 [Pseudomonas aeruginosa]	ARO:3001408	Beta-lactam	antibiotic inactivation	OXA-13	OXA-clusterC
ADV41666.1	gb|ADV41666.1|ARO:3001475|OXA-183 [Pseudomonas aeruginosa]	ARO:3001475	Beta-lactam	antibiotic inactivation	OXA-183	OXA-clusterC
AAD02245.1	gb|AAD02245.1|ARO:3001414|OXA-19 [Pseudomonas aeruginosa]	ARO:3001414	Beta-lactam	antibiotic inactivation	OXA-19	OXA-clusterC
AAF72942.1	gb|AAF72942.1|ARO:3001423|OXA-28 [Pseudomonas aeruginosa]	ARO:3001423	Beta-lactam	antibiotic inactivation	OXA-28	OXA-clusterC
ACO72579.1	gb|ACO72579.1|ARO:3001801|OXA-147 [Pseudomonas aeruginosa]	ARO:3001801	Beta-lactam	antibiotic inactivation	OXA-147	OXA-clusterC
AAC15074.1	gb|AAC15074.1|ARO:3001412|OXA-17 [Pseudomonas aeruginosa]	ARO:3001412	Beta-lactam	antibiotic inactivation	OXA-17	OXA-clusterC
AAB97924.1	gb|AAB97924.1|ARO:3001411|OXA-16 [Pseudomonas aeruginosa]	ARO:3001411	Beta-lactam	antibiotic inactivation	OXA-16	OXA-clusterC
AAA93528.1	gb|AAA93528.1|ARO:3001409|OXA-14 [Pseudomonas aeruginosa]	ARO:3001409	Beta-lactam	antibiotic inactivation	OXA-14	OXA-clusterC
CAA41211.1	gb|CAA41211.1|ARO:3001400|OXA-5 [Pseudomonas aeruginosa]	ARO:3001400	Beta-lactam	antibiotic inactivation	OXA-5	OXA-clusterC
CAP69660.1	gb|CAP69660.1|ARO:3001811|OXA-129 [Salmonella enterica subsp. enterica serovar Bredeney]	ARO:3001811	Beta-lactam	antibiotic inactivation	OXA-129	OXA-clusterC
AGR55864.1	gb|AGR55864.1|ARO:3001793|OXA-320 [Proteus mirabilis]	ARO:3001793	Beta-lactam	antibiotic inactivation	OXA-320	OXA-clusterD
AAP69225.1	gb|AAP69225.1|ARO:3001781|OXA-47 [Klebsiella pneumoniae]	ARO:3001781	Beta-lactam	antibiotic inactivation	OXA-47	OXA-clusterD
AEQ73521.1	gb|AEQ73521.1|ARO:3001806|OXA-224 [Pseudomonas aeruginosa]	ARO:3001806	Beta-lactam	antibiotic inactivation	OXA-224	OXA-clusterD
AET05998.1	gb|AET05998.1|ARO:3001399|OXA-4 [Pseudomonas aeruginosa]	ARO:3001399	Beta-lactam	antibiotic inactivation	OXA-4	OXA-clusterD
AAK52604.1	gb|AAK52604.1|ARO:3001425|OXA-31 [Pseudomonas aeruginosa]	ARO:3001425	Beta-lactam	antibiotic inactivation	OXA-31	OXA-clusterD
AAG23871.1	gb|AAG23871.1|ARO:3001427|OXA-33 [Pseudomonas aeruginosa]	ARO:3001427	Beta-lactam	antibiotic inactivation	OXA-33	OXA-clusterD
AIA58911.1	gb|AIA58911.1|ARO:3001396|OXA-1 [Pseudomonas aeruginosa]	ARO:3001396	Beta-lactam	antibiotic inactivation	OXA-1	OXA-clusterD
CCE73593.2	gb|CCE73593.2|ARO:3001503|OXA-258 [Achromobacter ruhlandii]	ARO:3001503	Beta-lactam	antibiotic inactivation	OXA-258	OXA-clusterE
AFQ90085.1	gb|AFQ90085.1|ARO:3001610|OXA-243 [Achromobacter xylosoxidans]	ARO:3001610	Beta-lactam	antibiotic inactivation	OXA-243	OXA-clusterE
ABX38721.1	gb|ABX38721.1|ARO:3001609|OXA-114a [Achromobacter xylosoxidans]	ARO:3001609	Beta-lactam	antibiotic inactivation	OXA-114a	OXA-clusterE
CAF74882.1	gb|CAF74882.1|ARO:3001771|OXA-57 [Burkholderia pseudomallei 576]	ARO:3001771	Beta-lactam	antibiotic inactivation	OXA-57	OXA-clusterF
CAD32565.1	gb|CAD32565.1|ARO:3001770|OXA-43 [Burkholderia pseudomallei]	ARO:3001770	Beta-lactam	antibiotic inactivation	OXA-43	OXA-clusterF
CAG15145.1	gb|CAG15145.1|ARO:3001772|OXA-59 [Burkholderia pseudomallei]	ARO:3001772	Beta-lactam	antibiotic inactivation	OXA-59	OXA-clusterF
CAD32564.1	gb|CAD32564.1|ARO:3001769|OXA-42 [Burkholderia pseudomallei]	ARO:3001769	Beta-lactam	antibiotic inactivation	OXA-42	OXA-clusterF
ADZ54048.1	gb|ADZ54048.1|ARO:3001766|OXA-192 [Brachyspira pilosicoli]	ARO:3001766	Beta-lactam	antibiotic inactivation	OXA-192	OXA-clusterG
ABW76138.1	gb|ABW76138.1|ARO:3001767|OXA-137 [Brachyspira pilosicoli]	ARO:3001767	Beta-lactam	antibiotic inactivation	OXA-137	OXA-clusterG
AAU88145.1	gb|AAU88145.1|ARO:3001764|OXA-63 [Brachyspira pilosicoli]	ARO:3001764	Beta-lactam	antibiotic inactivation	OXA-63	OXA-clusterG
ABW76134.1	gb|ABW76134.1|ARO:3001765|OXA-136 [Brachyspira pilosicoli]	ARO:3001765	Beta-lactam	antibiotic inactivation	OXA-136	OXA-clusterG
AFM55002.1	gb|AFM55002.1|ARO:3001693|OXA-230 [Acinetobacter bereziniae]	ARO:3001693	Beta-lactam	antibiotic inactivation	OXA-230	OXA-clusterH
AIN56719.1	gb|AIN56719.1|ARO:3002496|OXA-418 [Acinetobacter bereziniae]	ARO:3002496	Beta-lactam	antibiotic inactivation	OXA-418	OXA-clusterH
AFM55001.1	gb|AFM55001.1|ARO:3001691|OXA-228 [Acinetobacter bereziniae]	ARO:3001691	Beta-lactam	antibiotic inactivation	OXA-228	OXA-clusterH
AFM55000.1	gb|AFM55000.1|ARO:3001692|OXA-229 [Acinetobacter bereziniae]	ARO:3001692	Beta-lactam	antibiotic inactivation	OXA-229	OXA-clusterH
AGK07370.1	gb|AGK07370.1|ARO:3001694|OXA-257 [Acinetobacter bereziniae]	ARO:3001694	Beta-lactam	antibiotic inactivation	OXA-257	OXA-clusterH
AGW83453.1	gb|AGW83453.1|ARO:3001542|OXA-355 [Acinetobacter bereziniae]	ARO:3001542	Beta-lactam	antibiotic inactivation	OXA-355	OXA-clusterH
AGW83454.1	gb|AGW83454.1|ARO:3001543|OXA-356 [Acinetobacter bereziniae]	ARO:3001543	Beta-lactam	antibiotic inactivation	OXA-356	OXA-clusterH
ABF47919.1	gb|ABF47919.1|ARO:3001631|OXA-96 [Acinetobacter baumannii]	ARO:3001631	Beta-lactam	antibiotic inactivation	OXA-96	OXA-clusterI
ADK34116.1	gb|ADK34116.1|ARO:3001662|OXA-164 [Acinetobacter baumannii]	ARO:3001662	Beta-lactam	antibiotic inactivation	OXA-164	OXA-clusterI
ABO33299.1	gb|ABO33299.1|ARO:3001647|OXA-97 [Acinetobacter baumannii]	ARO:3001647	Beta-lactam	antibiotic inactivation	OXA-97	OXA-clusterI
YP_001840873.1	gb|YP_001840873.1|ARO:3001611|OXA-58 [Acinetobacter baumannii ACICU]	ARO:3001611	Beta-lactam	antibiotic inactivation	OXA-58	OXA-clusterI
BAP28835.1	gb|BAP28835.1|ARO:3003116|OXA-420 [Acinetobacter baumannii]	ARO:3003116	Beta-lactam	antibiotic inactivation	OXA-420	OXA-clusterI
AIT76118.1	gb|AIT76118.1|ARO:3001583|OXA-397 [Acinetobacter baumannii]	ARO:3001583	Beta-lactam	antibiotic inactivation	OXA-397	OXA-clusterI
AHA11126.1	gb|AHA11126.1|ARO:3001550|OXA-363 [Acinetobacter lwoffii]	ARO:3001550	Beta-lactam	antibiotic inactivation	OXA-363	OXA-clusterJ
AHA11125.1	gb|AHA11125.1|ARO:3001549|OXA-362 [Acinetobacter lwoffii]	ARO:3001549	Beta-lactam	antibiotic inactivation	OXA-362	OXA-clusterJ
ADM47435.1	gb|ADM47435.1|ARO:3001695|OXA-134 [Acinetobacter lwoffii]	ARO:3001695	Beta-lactam	antibiotic inactivation	OXA-134	OXA-clusterJ
AGW16417.1	gb|AGW16417.1|ARO:3001523|OXA-335 [Acinetobacter lwoffii]	ARO:3001523	Beta-lactam	antibiotic inactivation	OXA-335	OXA-clusterJ
AHA11124.1	gb|AHA11124.1|ARO:3001548|OXA-361 [Acinetobacter lwoffii]	ARO:3001548	Beta-lactam	antibiotic inactivation	OXA-361	OXA-clusterJ
AGI65307.1	gb|AGI65307.1|ARO:3001681|OXA-278 [Acinetobacter schindleri]	ARO:3001681	Beta-lactam	antibiotic inactivation	OXA-278	OXA-clusterJ
AGZ83156.1	gb|AGZ83156.1|ARO:3001547|OXA-360 [Acinetobacter schindleri]	ARO:3001547	Beta-lactam	antibiotic inactivation	OXA-360	OXA-clusterJ
AFH36331.1	gb|AFH36331.1|ARO:3001678|OXA-237 [Acinetobacter baumannii]	ARO:3001678	Beta-lactam	antibiotic inactivation	OXA-237	OXA-clusterJ
AFH36332.1	gb|AFH36332.1|ARO:3001677|OXA-236 [Acinetobacter baumannii]	ARO:3001677	Beta-lactam	antibiotic inactivation	OXA-236	OXA-clusterJ
AFH36330.1	gb|AFH36330.1|ARO:3001676|OXA-235 [Acinetobacter baumannii]	ARO:3001676	Beta-lactam	antibiotic inactivation	OXA-235	OXA-clusterJ
AGW16415.1	gb|AGW16415.1|ARO:3001521|OXA-333 [Acinetobacter johnsonii]	ARO:3001521	Beta-lactam	antibiotic inactivation	OXA-333	OXA-clusterK
AGW16416.1	gb|AGW16416.1|ARO:3001522|OXA-334 [Acinetobacter johnsonii]	ARO:3001522	Beta-lactam	antibiotic inactivation	OXA-334	OXA-clusterK
AEV91550.1	gb|AEV91550.1|ARO:3001710|OXA-211 [Acinetobacter johnsonii]	ARO:3001710	Beta-lactam	antibiotic inactivation	OXA-211	OXA-clusterK
AEV91551.1	gb|AEV91551.1|ARO:3001711|OXA-212 [Acinetobacter johnsonii]	ARO:3001711	Beta-lactam	antibiotic inactivation	OXA-212	OXA-clusterK
CCW28916.1	gb|CCW28916.1|ARO:3001504|OXA-309 [Acinetobacter johnsonii]	ARO:3001504	Beta-lactam	antibiotic inactivation	OXA-309	OXA-clusterK
AJO16038.1	gb|AJO16038.1|ARO:3001553|OXA-366 [Acinetobacter baumannii]	ARO:3001553	Beta-lactam	antibiotic inactivation	OXA-366	OXA-clusterL
ADK35869.1	gb|ADK35869.1|ARO:3001465|OXA-165 [Acinetobacter baumannii]	ARO:3001465	Beta-lactam	antibiotic inactivation	OXA-165	OXA-clusterL
ADK35871.1	gb|ADK35871.1|ARO:3001467|OXA-167 [Acinetobacter baumannii]	ARO:3001467	Beta-lactam	antibiotic inactivation	OXA-167	OXA-clusterL
AAG35609.1	gb|AAG35609.1|ARO:3001422|OXA-27 [Acinetobacter baumannii]	ARO:3001422	Beta-lactam	antibiotic inactivation	OXA-27	OXA-clusterL
AFN65709.1	gb|AFN65709.1|ARO:3001498|OXA-239 [Acinetobacter sp. enrichment culture clone 8407]	ARO:3001498	Beta-lactam	antibiotic inactivation	OXA-239	OXA-clusterL
ADK35873.1	gb|ADK35873.1|ARO:3001469|OXA-169 [Acinetobacter baumannii]	ARO:3001469	Beta-lactam	antibiotic inactivation	OXA-169	OXA-clusterL
AAV65289.1	gb|AAV65289.1|ARO:3001418|OXA-23 [Acinetobacter baumannii]	ARO:3001418	Beta-lactam	antibiotic inactivation	OXA-23	OXA-clusterL
ACI28281.1	gb|ACI28281.1|ARO:3001779|OXA-146 [Acinetobacter baumannii]	ARO:3001779	Beta-lactam	antibiotic inactivation	OXA-146	OXA-clusterL
ADK35875.1	gb|ADK35875.1|ARO:3001471|OXA-171 [Acinetobacter baumannii]	ARO:3001471	Beta-lactam	antibiotic inactivation	OXA-171	OXA-clusterL
ACE63186.1	gb|ACE63186.1|ARO:3001702|OXA-133 [Acinetobacter radioresistens]	ARO:3001702	Beta-lactam	antibiotic inactivation	OXA-133	OXA-clusterL
AAP40270.1	gb|AAP40270.1|ARO:3001671|OXA-49 [Acinetobacter baumannii]	ARO:3001671	Beta-lactam	antibiotic inactivation	OXA-49	OXA-clusterL
AIY30332.1	gb|AIY30332.1|ARO:3003161|OXA-423 [Acinetobacter baumannii]	ARO:3003161	Beta-lactam	antibiotic inactivation	OXA-423	OXA-clusterL
AIY30331.1	gb|AIY30331.1|ARO:3003160|OXA-422 [Acinetobacter baumannii]	ARO:3003160	Beta-lactam	antibiotic inactivation	OXA-422	OXA-clusterL
AIT76095.1	gb|AIT76095.1|ARO:3001584|OXA-398 [Acinetobacter baumannii]	ARO:3001584	Beta-lactam	antibiotic inactivation	OXA-398	OXA-clusterL
AEP43731.1	gb|AEP43731.1|ARO:3001493|OXA-225 [Acinetobacter baumannii]	ARO:3001493	Beta-lactam	antibiotic inactivation	OXA-225	OXA-clusterL
ADK35870.1	gb|ADK35870.1|ARO:3001466|OXA-166 [Acinetobacter baumannii]	ARO:3001466	Beta-lactam	antibiotic inactivation	OXA-166	OXA-clusterL
AAW22056.1	gb|AAW22056.1|ARO:3001785|OXA-73 [Klebsiella pneumoniae]	ARO:3001785	Beta-lactam	antibiotic inactivation	OXA-73	OXA-clusterL
ADK35874.1	gb|ADK35874.1|ARO:3001470|OXA-170 [Acinetobacter baumannii]	ARO:3001470	Beta-lactam	antibiotic inactivation	OXA-170	OXA-clusterL
ADK35872.1	gb|ADK35872.1|ARO:3001468|OXA-168 [Acinetobacter baumannii]	ARO:3001468	Beta-lactam	antibiotic inactivation	OXA-168	OXA-clusterL
AJT57878.1	gb|AJT57878.1|ARO:3003162|OXA-435 [Acinetobacter baumannii]	ARO:3003162	Beta-lactam	antibiotic inactivation	OXA-435	OXA-clusterL
AEV91554.1	gb|AEV91554.1|ARO:3001714|OXA-215 [Acinetobacter haemolyticus]	ARO:3001714	Beta-lactam	antibiotic inactivation	OXA-215	OXA-clusterM
AEV91553.1	gb|AEV91553.1|ARO:3001713|OXA-214 [Acinetobacter haemolyticus]	ARO:3001713	Beta-lactam	antibiotic inactivation	OXA-214	OXA-clusterM
AAG35607.1	gb|AAG35607.1|ARO:3001420|OXA-25 [Acinetobacter baumannii]	ARO:3001420	Beta-lactam	antibiotic inactivation	OXA-25	OXA-clusterN
ACX70402.1	gb|ACX70402.1|ARO:3001654|OXA-143 [Acinetobacter baumannii]	ARO:3001654	Beta-lactam	antibiotic inactivation	OXA-143	OXA-clusterN
AFG29918.1	gb|AFG29918.1|ARO:3001670|OXA-231 [Acinetobacter baumannii]	ARO:3001670	Beta-lactam	antibiotic inactivation	OXA-231	OXA-clusterN
AGK07369.1	gb|AGK07369.1|ARO:3001690|OXA-255 [Acinetobacter pittii]	ARO:3001690	Beta-lactam	antibiotic inactivation	OXA-255	OXA-clusterN
ADK92148.1	gb|ADK92148.1|ARO:3001709|OXA-182 [Acinetobacter baumannii]	ARO:3001709	Beta-lactam	antibiotic inactivation	OXA-182	OXA-clusterN
AGK07368.1	gb|AGK07368.1|ARO:3001689|OXA-253 [Acinetobacter baumannii]	ARO:3001689	Beta-lactam	antibiotic inactivation	OXA-253	OXA-clusterN
ABP87779.2	gb|ABP87779.2|ARO:3001705|OXA-72 [Acinetobacter baumannii]	ARO:3001705	Beta-lactam	antibiotic inactivation	OXA-72	OXA-clusterN
AAG35608.1	gb|AAG35608.1|ARO:3001421|OXA-26 [Acinetobacter baumannii]	ARO:3001421	Beta-lactam	antibiotic inactivation	OXA-26	OXA-clusterN
AAM34291.1	gb|AAM34291.1|ARO:3001419|OXA-24 [Acinetobacter baumannii]	ARO:3001419	Beta-lactam	antibiotic inactivation	OXA-24	OXA-clusterN
ADB28891.1	gb|ADB28891.1|ARO:3001663|OXA-160 [Acinetobacter baumannii]	ARO:3001663	Beta-lactam	antibiotic inactivation	OXA-160	OXA-clusterN
AFK28473.1	gb|AFK28473.1|ARO:3001485|OXA-207 [Acinetobacter pittii]	ARO:3001485	Beta-lactam	antibiotic inactivation	OXA-207	OXA-clusterN
CAQ51348.1	gb|CAQ51348.1|ARO:3001451|OXA-139 [Acinetobacter baumannii]	ARO:3001451	Beta-lactam	antibiotic inactivation	OXA-139	OXA-clusterN
AGW16409.1	gb|AGW16409.1|ARO:3001515|OXA-327 [Acinetobacter calcoaceticus]	ARO:3001515	Beta-lactam	antibiotic inactivation	OXA-327	OXA-clusterO
AGW16408.1	gb|AGW16408.1|ARO:3001514|OXA-326 [Acinetobacter calcoaceticus]	ARO:3001514	Beta-lactam	antibiotic inactivation	OXA-326	OXA-clusterO
AGZ83154.1	gb|AGZ83154.1|ARO:3001545|OXA-358 [Acinetobacter calcoaceticus]	ARO:3001545	Beta-lactam	antibiotic inactivation	OXA-358	OXA-clusterO
AGW83446.1	gb|AGW83446.1|ARO:3001535|OXA-348 [Acinetobacter calcoaceticus]	ARO:3001535	Beta-lactam	antibiotic inactivation	OXA-348	OXA-clusterO
AGW83451.1	gb|AGW83451.1|ARO:3001540|OXA-353 [Acinetobacter calcoaceticus]	ARO:3001540	Beta-lactam	antibiotic inactivation	OXA-353	OXA-clusterO
AGW16412.1	gb|AGW16412.1|ARO:3001518|OXA-330 [Acinetobacter calcoaceticus]	ARO:3001518	Beta-lactam	antibiotic inactivation	OXA-330	OXA-clusterO
AGW16410.1	gb|AGW16410.1|ARO:3001516|OXA-328 [Acinetobacter calcoaceticus]	ARO:3001516	Beta-lactam	antibiotic inactivation	OXA-328	OXA-clusterO
AGW16413.1	gb|AGW16413.1|ARO:3001519|OXA-331 [Acinetobacter calcoaceticus]	ARO:3001519	Beta-lactam	antibiotic inactivation	OXA-331	OXA-clusterO
AGW16406.1	gb|AGW16406.1|ARO:3001512|OXA-324 [Acinetobacter calcoaceticus]	ARO:3001512	Beta-lactam	antibiotic inactivation	OXA-324	OXA-clusterO
AGW16414.1	gb|AGW16414.1|ARO:3001520|OXA-332 [Acinetobacter calcoaceticus]	ARO:3001520	Beta-lactam	antibiotic inactivation	OXA-332	OXA-clusterO
AGW16404.1	gb|AGW16404.1|ARO:3001510|OXA-322 [Acinetobacter calcoaceticus]	ARO:3001510	Beta-lactam	antibiotic inactivation	OXA-322	OXA-clusterO
AGZ83155.1	gb|AGZ83155.1|ARO:3001546|OXA-359 [Acinetobacter calcoaceticus]	ARO:3001546	Beta-lactam	antibiotic inactivation	OXA-359	OXA-clusterO
AGW83449.1	gb|AGW83449.1|ARO:3001538|OXA-351 [Acinetobacter calcoaceticus]	ARO:3001538	Beta-lactam	antibiotic inactivation	OXA-351	OXA-clusterO
AGW16405.1	gb|AGW16405.1|ARO:3001511|OXA-323 [Acinetobacter calcoaceticus]	ARO:3001511	Beta-lactam	antibiotic inactivation	OXA-323	OXA-clusterO
AGW83447.1	gb|AGW83447.1|ARO:3001536|OXA-349 [Acinetobacter calcoaceticus]	ARO:3001536	Beta-lactam	antibiotic inactivation	OXA-349	OXA-clusterO
AEV91552.1	gb|AEV91552.1|ARO:3001712|OXA-213 [Acinetobacter calcoaceticus]	ARO:3001712	Beta-lactam	antibiotic inactivation	OXA-213	OXA-clusterO
AGW83450.1	gb|AGW83450.1|ARO:3001539|OXA-352 [Acinetobacter calcoaceticus]	ARO:3001539	Beta-lactam	antibiotic inactivation	OXA-352	OXA-clusterO
AGW16407.1	gb|AGW16407.1|ARO:3001513|OXA-325 [Acinetobacter calcoaceticus]	ARO:3001513	Beta-lactam	antibiotic inactivation	OXA-325	OXA-clusterO
AGW83448.1	gb|AGW83448.1|ARO:3001537|OXA-350 [Acinetobacter calcoaceticus]	ARO:3001537	Beta-lactam	antibiotic inactivation	OXA-350	OXA-clusterO
AIZ00987.1	gb|AIZ00987.1|ARO:3003117|OXA-421 [Acinetobacter pittii]	ARO:3003117	Beta-lactam	antibiotic inactivation	OXA-421	OXA-clusterO
AGZ83153.1	gb|AGZ83153.1|ARO:3001544|OXA-357 [Acinetobacter calcoaceticus]	ARO:3001544	Beta-lactam	antibiotic inactivation	OXA-357	OXA-clusterO
AGW16411.1	gb|AGW16411.1|ARO:3001517|OXA-329 [Acinetobacter calcoaceticus]	ARO:3001517	Beta-lactam	antibiotic inactivation	OXA-329	OXA-clusterO
AGW83452.1	gb|AGW83452.1|ARO:3001541|OXA-354 [Acinetobacter calcoaceticus]	ARO:3001541	Beta-lactam	antibiotic inactivation	OXA-354	OXA-clusterO
AHL30282.1	gb|AHL30282.1|ARO:3001570|OXA-384 [Acinetobacter baumannii]	ARO:3001570	Beta-lactam	antibiotic inactivation	OXA-384	OXA-clusterP
ACY56711.1	gb|ACY56711.1|ARO:3002480|OXA-144 [Acinetobacter baumannii]	ARO:3002480	Beta-lactam	antibiotic inactivation	OXA-144	OXA-clusterP
ABY77907.1	gb|ABY77907.1|ARO:3001648|OXA-128 [Acinetobacter baumannii]	ARO:3001648	Beta-lactam	antibiotic inactivation	OXA-128	OXA-clusterP
AJA32744.1	gb|AJA32744.1|ARO:3003149|OXA-426 [Acinetobacter baumannii]	ARO:3003149	Beta-lactam	antibiotic inactivation	OXA-426	OXA-clusterP
AAW81339.1	gb|AAW81339.1|ARO:3001616|OXA-68 [Acinetobacter baumannii]	ARO:3001616	Beta-lactam	antibiotic inactivation	OXA-68	OXA-clusterP
AAX51233.1	gb|AAX51233.1|ARO:3001622|OXA-77 [Acinetobacter baumannii]	ARO:3001622	Beta-lactam	antibiotic inactivation	OXA-77	OXA-clusterP
AAW81358.1	gb|AAW81358.1|ARO:3001645|OXA-78 [Acinetobacter baumannii]	ARO:3001645	Beta-lactam	antibiotic inactivation	OXA-78	OXA-clusterP
CAK50801.1	gb|CAK50801.1|ARO:3001646|OXA-98 [Acinetobacter baumannii]	ARO:3001646	Beta-lactam	antibiotic inactivation	OXA-98	OXA-clusterP
ABE03012.1	gb|ABE03012.1|ARO:3001625|OXA-89 [Acinetobacter baumannii]	ARO:3001625	Beta-lactam	antibiotic inactivation	OXA-89	OXA-clusterP
ABW95048.1	gb|ABW95048.1|ARO:3001442|OXA-117 [Acinetobacter baumannii]	ARO:3001442	Beta-lactam	antibiotic inactivation	OXA-117	OXA-clusterP
AHL30273.1	gb|AHL30273.1|ARO:3001572|OXA-386 [Acinetobacter baumannii]	ARO:3001572	Beta-lactam	antibiotic inactivation	OXA-386	OXA-clusterP
ACX31141.1	gb|ACX31141.1|ARO:3001454|OXA-149 [Acinetobacter baumannii]	ARO:3001454	Beta-lactam	antibiotic inactivation	OXA-149	OXA-clusterP
ACX31142.1	gb|ACX31142.1|ARO:3001455|OXA-150 [Acinetobacter baumannii]	ARO:3001455	Beta-lactam	antibiotic inactivation	OXA-150	OXA-clusterP
ABW95047.1	gb|ABW95047.1|ARO:3001441|OXA-116 [Acinetobacter baumannii]	ARO:3001441	Beta-lactam	antibiotic inactivation	OXA-116	OXA-clusterP
AGU69255.1	gb|AGU69255.1|ARO:3001688|OXA-317 [Acinetobacter baumannii]	ARO:3001688	Beta-lactam	antibiotic inactivation	OXA-317	OXA-clusterP
ABF47914.1	gb|ABF47914.1|ARO:3001627|OXA-91 [Acinetobacter baumannii]	ARO:3001627	Beta-lactam	antibiotic inactivation	OXA-91	OXA-clusterP
YP_001707429.1	gb|YP_001707429.1|ARO:3001620|OXA-75 [Acinetobacter baumannii SDF]	ARO:3001620	Beta-lactam	antibiotic inactivation	OXA-75	OXA-clusterP
AHL30278.1	gb|AHL30278.1|ARO:3001564|OXA-378 [Acinetobacter baumannii]	ARO:3001564	Beta-lactam	antibiotic inactivation	OXA-378	OXA-clusterP
AHL30284.1	gb|AHL30284.1|ARO:3001574|OXA-388 [Acinetobacter baumannii]	ARO:3001574	Beta-lactam	antibiotic inactivation	OXA-388	OXA-clusterP
ADX07748.1	gb|ADX07748.1|ARO:3001664|OXA-203 [Acinetobacter baumannii]	ARO:3001664	Beta-lactam	antibiotic inactivation	OXA-203	OXA-clusterP
ABQ52429.1	gb|ABQ52429.1|ARO:3001636|OXA-104 [Acinetobacter baumannii]	ARO:3001636	Beta-lactam	antibiotic inactivation	OXA-104	OXA-clusterP
AHL30279.1	gb|AHL30279.1|ARO:3001565|OXA-379 [Acinetobacter baumannii]	ARO:3001565	Beta-lactam	antibiotic inactivation	OXA-379	OXA-clusterP
AHL30283.1	gb|AHL30283.1|ARO:3001576|OXA-390 [Acinetobacter baumannii]	ARO:3001576	Beta-lactam	antibiotic inactivation	OXA-390	OXA-clusterP
CCA94644.1	gb|CCA94644.1|ARO:3001486|OXA-208 [Acinetobacter baumannii]	ARO:3001486	Beta-lactam	antibiotic inactivation	OXA-208	OXA-clusterP
AHN53381.1	gb|AHN53381.1|ARO:3001577|OXA-391 [Acinetobacter baumannii]	ARO:3001577	Beta-lactam	antibiotic inactivation	OXA-391	OXA-clusterP
ABV31686.1	gb|ABV31686.1|ARO:3001637|OXA-106 [Acinetobacter baumannii]	ARO:3001637	Beta-lactam	antibiotic inactivation	OXA-106	OXA-clusterP
AAW81341.1	gb|AAW81341.1|ARO:3001618|OXA-70 [Acinetobacter baumannii]	ARO:3001618	Beta-lactam	antibiotic inactivation	OXA-70	OXA-clusterP
AGU69248.1	gb|AGU69248.1|ARO:3001443|OXA-121 [Acinetobacter baumannii]	ARO:3001443	Beta-lactam	antibiotic inactivation	OXA-121	OXA-clusterP
AEL17179.1	gb|AEL17179.1|ARO:3001668|OXA-219 [Acinetobacter baumannii]	ARO:3001668	Beta-lactam	antibiotic inactivation	OXA-219	OXA-clusterP
AHL30277.1	gb|AHL30277.1|ARO:3001563|OXA-377 [Acinetobacter baumannii]	ARO:3001563	Beta-lactam	antibiotic inactivation	OXA-377	OXA-clusterP
YP_001713983.1	gb|YP_001713983.1|ARO:3001617|OXA-69 [Acinetobacter baumannii AYE]	ARO:3001617	Beta-lactam	antibiotic inactivation	OXA-69	OXA-clusterP
ABF47917.1	gb|ABF47917.1|ARO:3001629|OXA-94 [Acinetobacter baumannii]	ARO:3001629	Beta-lactam	antibiotic inactivation	OXA-94	OXA-clusterP
ABV71247.1	gb|ABV71247.1|ARO:3001634|OXA-80 [Acinetobacter baumannii]	ARO:3001634	Beta-lactam	antibiotic inactivation	OXA-80	OXA-clusterP
CAC83905.2	gb|CAC83905.2|ARO:3001612|OXA-51 [Acinetobacter baumannii]	ARO:3001612	Beta-lactam	antibiotic inactivation	OXA-51	OXA-clusterP
ABC84263.1	gb|ABC84263.1|ARO:3001704|OXA-87 [Acinetobacter baumannii]	ARO:3001704	Beta-lactam	antibiotic inactivation	OXA-87	OXA-clusterP
CCA94649.1	gb|CCA94649.1|ARO:3001488|OXA-216 [Acinetobacter baumannii]	ARO:3001488	Beta-lactam	antibiotic inactivation	OXA-216	OXA-clusterP
ADM26745.1	gb|ADM26745.1|ARO:3001474|OXA-180 [Acinetobacter baumannii]	ARO:3001474	Beta-lactam	antibiotic inactivation	OXA-180	OXA-clusterP
AGU69251.1	gb|AGU69251.1|ARO:3001684|OXA-313 [Acinetobacter baumannii]	ARO:3001684	Beta-lactam	antibiotic inactivation	OXA-313	OXA-clusterP
AHN07454.1	gb|AHN07454.1|ARO:3001526|OXA-338 [Acinetobacter baumannii]	ARO:3001526	Beta-lactam	antibiotic inactivation	OXA-338	OXA-clusterP
ABV31691.1	gb|ABV31691.1|ARO:3001642|OXA-111 [Acinetobacter baumannii]	ARO:3001642	Beta-lactam	antibiotic inactivation	OXA-111	OXA-clusterP
ABI53716.1	gb|ABI53716.1|ARO:3001649|OXA-99 [Acinetobacter baumannii]	ARO:3001649	Beta-lactam	antibiotic inactivation	OXA-99	OXA-clusterP
ACD84990.1	gb|ACD84990.1|ARO:3001653|OXA-132 [Acinetobacter baumannii]	ARO:3001653	Beta-lactam	antibiotic inactivation	OXA-132	OXA-clusterP
AHL30285.1	gb|AHL30285.1|ARO:3001567|OXA-381 [Acinetobacter baumannii]	ARO:3001567	Beta-lactam	antibiotic inactivation	OXA-381	OXA-clusterP
ABV31692.1	gb|ABV31692.1|ARO:3001643|OXA-112 [Acinetobacter baumannii]	ARO:3001643	Beta-lactam	antibiotic inactivation	OXA-112	OXA-clusterP
CCJ32596.1	gb|CCJ32596.1|ARO:3001673|OXA-248 [Acinetobacter baumannii]	ARO:3001673	Beta-lactam	antibiotic inactivation	OXA-248	OXA-clusterP
AHL30275.1	gb|AHL30275.1|ARO:3001561|OXA-375 [Acinetobacter baumannii]	ARO:3001561	Beta-lactam	antibiotic inactivation	OXA-375	OXA-clusterP
ADI58617.1	gb|ADI58617.1|ARO:3001657|OXA-173 [Acinetobacter baumannii]	ARO:3001657	Beta-lactam	antibiotic inactivation	OXA-173	OXA-clusterP
ADI58622.1	gb|ADI58622.1|ARO:3001472|OXA-178 [Acinetobacter baumannii]	ARO:3001472	Beta-lactam	antibiotic inactivation	OXA-178	OXA-clusterP
AEB98921.1	gb|AEB98921.1|ARO:3001480|OXA-195 [Acinetobacter nosocomialis]	ARO:3001480	Beta-lactam	antibiotic inactivation	OXA-195	OXA-clusterP
AHL30281.1	gb|AHL30281.1|ARO:3001569|OXA-383 [Acinetobacter baumannii]	ARO:3001569	Beta-lactam	antibiotic inactivation	OXA-383	OXA-clusterP
AHL30287.1	gb|AHL30287.1|ARO:3001575|OXA-389 [Acinetobacter baumannii]	ARO:3001575	Beta-lactam	antibiotic inactivation	OXA-389	OXA-clusterP
CAJ77809.1	gb|CAJ77809.1|ARO:3001650|OXA-90 [Acinetobacter baumannii]	ARO:3001650	Beta-lactam	antibiotic inactivation	OXA-90	OXA-clusterP
AAZ78361.1	gb|AAZ78361.1|ARO:3001703|OXA-86 [Acinetobacter baumannii]	ARO:3001703	Beta-lactam	antibiotic inactivation	OXA-86	OXA-clusterP
ACX31140.1	gb|ACX31140.1|ARO:3001453|OXA-148 [Acinetobacter baumannii]	ARO:3001453	Beta-lactam	antibiotic inactivation	OXA-148	OXA-clusterP
ABF47916.1	gb|ABF47916.1|ARO:3001628|OXA-93 [Acinetobacter baumannii]	ARO:3001628	Beta-lactam	antibiotic inactivation	OXA-93	OXA-clusterP
AHL30272.1	gb|AHL30272.1|ARO:3001571|OXA-385 [Acinetobacter baumannii]	ARO:3001571	Beta-lactam	antibiotic inactivation	OXA-385	OXA-clusterP
AHL30274.1	gb|AHL30274.1|ARO:3001560|OXA-374 [Acinetobacter baumannii]	ARO:3001560	Beta-lactam	antibiotic inactivation	OXA-374	OXA-clusterP
AFO55201.1	gb|AFO55201.1|ARO:3001679|OXA-241 [Acinetobacter baumannii]	ARO:3001679	Beta-lactam	antibiotic inactivation	OXA-241	OXA-clusterP
AGU69250.1	gb|AGU69250.1|ARO:3001683|OXA-312 [Acinetobacter baumannii]	ARO:3001683	Beta-lactam	antibiotic inactivation	OXA-312	OXA-clusterP
ABW70410.1	gb|ABW70410.1|ARO:3001644|OXA-113 [Acinetobacter baumannii]	ARO:3001644	Beta-lactam	antibiotic inactivation	OXA-113	OXA-clusterP
ADM26744.1	gb|ADM26744.1|ARO:3001473|OXA-179 [Acinetobacter baumannii]	ARO:3001473	Beta-lactam	antibiotic inactivation	OXA-179	OXA-clusterP
AAW81336.1	gb|AAW81336.1|ARO:3001613|OXA-64 [Acinetobacter baumannii]	ARO:3001613	Beta-lactam	antibiotic inactivation	OXA-64	OXA-clusterP
AHI63011.1	gb|AHI63011.1|ARO:3001552|OXA-365 [Acinetobacter baumannii]	ARO:3001552	Beta-lactam	antibiotic inactivation	OXA-365	OXA-clusterP
AFO55202.1	gb|AFO55202.1|ARO:3001680|OXA-242 [Acinetobacter baumannii]	ARO:3001680	Beta-lactam	antibiotic inactivation	OXA-242	OXA-clusterP
AHL30276.1	gb|AHL30276.1|ARO:3001562|OXA-376 [Acinetobacter baumannii]	ARO:3001562	Beta-lactam	antibiotic inactivation	OXA-376	OXA-clusterP
AEL88491.1	gb|AEL88491.1|ARO:3001669|OXA-223 [Acinetobacter baumannii]	ARO:3001669	Beta-lactam	antibiotic inactivation	OXA-223	OXA-clusterP
AJA32742.1	gb|AJA32742.1|ARO:3003147|OXA-424 [Acinetobacter baumannii]	ARO:3003147	Beta-lactam	antibiotic inactivation	OXA-424	OXA-clusterP
ABF47918.1	gb|ABF47918.1|ARO:3001630|OXA-95 [Acinetobacter baumannii]	ARO:3001630	Beta-lactam	antibiotic inactivation	OXA-95	OXA-clusterP
AGU69252.1	gb|AGU69252.1|ARO:3001685|OXA-314 [Acinetobacter baumannii]	ARO:3001685	Beta-lactam	antibiotic inactivation	OXA-314	OXA-clusterP
ADX07745.1	gb|ADX07745.1|ARO:3001665|OXA-200 [Acinetobacter baumannii]	ARO:3001665	Beta-lactam	antibiotic inactivation	OXA-200	OXA-clusterP
AGU69254.1	gb|AGU69254.1|ARO:3001687|OXA-316 [Acinetobacter baumannii]	ARO:3001687	Beta-lactam	antibiotic inactivation	OXA-316	OXA-clusterP
AGU69253.1	gb|AGU69253.1|ARO:3001686|OXA-315 [Acinetobacter baumannii]	ARO:3001686	Beta-lactam	antibiotic inactivation	OXA-315	OXA-clusterP
ADI58618.1	gb|ADI58618.1|ARO:3001658|OXA-174 [Acinetobacter baumannii]	ARO:3001658	Beta-lactam	antibiotic inactivation	OXA-174	OXA-clusterP
ABF50983.1	gb|ABF50983.1|ARO:3001437|OXA-67 [Acinetobacter baumannii]	ARO:3001437	Beta-lactam	antibiotic inactivation	OXA-67	OXA-clusterP
AHL30286.1	gb|AHL30286.1|ARO:3001568|OXA-382 [Acinetobacter baumannii]	ARO:3001568	Beta-lactam	antibiotic inactivation	OXA-382	OXA-clusterP
ABV31690.1	gb|ABV31690.1|ARO:3001641|OXA-110 [Acinetobacter baumannii]	ARO:3001641	Beta-lactam	antibiotic inactivation	OXA-110	OXA-clusterP
ABD48715.1	gb|ABD48715.1|ARO:3001626|OXA-88 [Acinetobacter baumannii]	ARO:3001626	Beta-lactam	antibiotic inactivation	OXA-88	OXA-clusterP
ADI58616.1	gb|ADI58616.1|ARO:3001656|OXA-172 [Acinetobacter baumannii]	ARO:3001656	Beta-lactam	antibiotic inactivation	OXA-172	OXA-clusterP
ABV71246.1	gb|ABV71246.1|ARO:3001633|OXA-79 [Acinetobacter baumannii]	ARO:3001633	Beta-lactam	antibiotic inactivation	OXA-79	OXA-clusterP
CCJ32598.1	gb|CCJ32598.1|ARO:3001675|OXA-250 [Acinetobacter baumannii]	ARO:3001675	Beta-lactam	antibiotic inactivation	OXA-250	OXA-clusterP
ABV31687.1	gb|ABV31687.1|ARO:3001638|OXA-107 [Acinetobacter baumannii A424]	ARO:3001638	Beta-lactam	antibiotic inactivation	OXA-107	OXA-clusterP
ADI58621.1	gb|ADI58621.1|ARO:3001661|OXA-177 [Acinetobacter baumannii]	ARO:3001661	Beta-lactam	antibiotic inactivation	OXA-177	OXA-clusterP
ACD45467.1	gb|ACD45467.1|ARO:3001655|OXA-138 [Acinetobacter nosocomialis]	ARO:3001655	Beta-lactam	antibiotic inactivation	OXA-138	OXA-clusterP
AHK51384.1	gb|AHK51384.1|ARO:3001573|OXA-387 [Acinetobacter baumannii]	ARO:3001573	Beta-lactam	antibiotic inactivation	OXA-387	OXA-clusterP
CCJ32597.1	gb|CCJ32597.1|ARO:3001674|OXA-249 [Acinetobacter baumannii]	ARO:3001674	Beta-lactam	antibiotic inactivation	OXA-249	OXA-clusterP
ACD84988.1	gb|ACD84988.1|ARO:3001651|OXA-130 [Acinetobacter baumannii]	ARO:3001651	Beta-lactam	antibiotic inactivation	OXA-130	OXA-clusterP
ABV31688.1	gb|ABV31688.1|ARO:3001639|OXA-108 [Acinetobacter baumannii]	ARO:3001639	Beta-lactam	antibiotic inactivation	OXA-108	OXA-clusterP
ABV31689.1	gb|ABV31689.1|ARO:3001640|OXA-109 [Acinetobacter baumannii]	ARO:3001640	Beta-lactam	antibiotic inactivation	OXA-109	OXA-clusterP
AEB98923.1	gb|AEB98923.1|ARO:3001482|OXA-197 [Acinetobacter nosocomialis]	ARO:3001482	Beta-lactam	antibiotic inactivation	OXA-197	OXA-clusterP
AHL30280.1	gb|AHL30280.1|ARO:3001566|OXA-380 [Acinetobacter baumannii]	ARO:3001566	Beta-lactam	antibiotic inactivation	OXA-380	OXA-clusterP
CCJ32595.1	gb|CCJ32595.1|ARO:3001672|OXA-120 [Acinetobacter baumannii]	ARO:3001672	Beta-lactam	antibiotic inactivation	OXA-120	OXA-clusterP
CAJ77817.2	gb|CAJ77817.2|ARO:3001438|OXA-100 [Acinetobacter baumannii]	ARO:3001438	Beta-lactam	antibiotic inactivation	OXA-100	OXA-clusterP
ABC61637.1	gb|ABC61637.1|ARO:3001632|OXA-92 [Acinetobacter baumannii]	ARO:3001632	Beta-lactam	antibiotic inactivation	OXA-92	OXA-clusterP
BAO09635.1	gb|BAO09635.1|ARO:3001557|OXA-371 [Acinetobacter baumannii]	ARO:3001557	Beta-lactam	antibiotic inactivation	OXA-371	OXA-clusterP
AAW81337.1	gb|AAW81337.1|ARO:3001614|OXA-65 [Acinetobacter baumannii]	ARO:3001614	Beta-lactam	antibiotic inactivation	OXA-65	OXA-clusterP
BAL15076.1	gb|BAL15076.1|ARO:3001484|OXA-206 [Acinetobacter baumannii]	ARO:3001484	Beta-lactam	antibiotic inactivation	OXA-206	OXA-clusterP
BAN10684.1	gb|BAN10684.1|ARO:3001682|OXA-254 [Acinetobacter baumannii]	ARO:3001682	Beta-lactam	antibiotic inactivation	OXA-254	OXA-clusterP
ACD84989.1	gb|ACD84989.1|ARO:3001652|OXA-131 [Acinetobacter baumannii]	ARO:3001652	Beta-lactam	antibiotic inactivation	OXA-131	OXA-clusterP
ADX07747.1	gb|ADX07747.1|ARO:3001667|OXA-202 [Acinetobacter baumannii]	ARO:3001667	Beta-lactam	antibiotic inactivation	OXA-202	OXA-clusterP
AJA32743.1	gb|AJA32743.1|ARO:3003148|OXA-425 [Acinetobacter baumannii]	ARO:3003148	Beta-lactam	antibiotic inactivation	OXA-425	OXA-clusterP
ABC26007.1	gb|ABC26007.1|ARO:3001623|OXA-83 [Acinetobacter baumannii]	ARO:3001623	Beta-lactam	antibiotic inactivation	OXA-83	OXA-clusterP
YP_001846219.1	gb|YP_001846219.1|ARO:3001615|OXA-66 [Acinetobacter baumannii ACICU]	ARO:3001615	Beta-lactam	antibiotic inactivation	OXA-66	OXA-clusterP
ABC26006.1	gb|ABC26006.1|ARO:3001624|OXA-84 [Acinetobacter baumannii]	ARO:3001624	Beta-lactam	antibiotic inactivation	OXA-84	OXA-clusterP
AAX51234.1	gb|AAX51234.1|ARO:3001621|OXA-76 [Acinetobacter baumannii]	ARO:3001621	Beta-lactam	antibiotic inactivation	OXA-76	OXA-clusterP
ABS71123.1	gb|ABS71123.1|ARO:3001440|OXA-115 [Acinetobacter baumannii]	ARO:3001440	Beta-lactam	antibiotic inactivation	OXA-115	OXA-clusterP
ADX07746.1	gb|ADX07746.1|ARO:3001666|OXA-201 [Acinetobacter baumannii]	ARO:3001666	Beta-lactam	antibiotic inactivation	OXA-201	OXA-clusterP
ADI58620.1	gb|ADI58620.1|ARO:3001660|OXA-176 [Acinetobacter baumannii]	ARO:3001660	Beta-lactam	antibiotic inactivation	OXA-176	OXA-clusterP
AEB98922.1	gb|AEB98922.1|ARO:3001481|OXA-196 [Acinetobacter nosocomialis]	ARO:3001481	Beta-lactam	antibiotic inactivation	OXA-196	OXA-clusterP
ABV71248.1	gb|ABV71248.1|ARO:3001635|OXA-82 [Acinetobacter baumannii]	ARO:3001635	Beta-lactam	antibiotic inactivation	OXA-82	OXA-clusterP
ADI58619.1	gb|ADI58619.1|ARO:3001659|OXA-175 [Acinetobacter baumannii]	ARO:3001659	Beta-lactam	antibiotic inactivation	OXA-175	OXA-clusterP
AEB98920.1	gb|AEB98920.1|ARO:3001479|OXA-194 [Acinetobacter nosocomialis]	ARO:3001479	Beta-lactam	antibiotic inactivation	OXA-194	OXA-clusterP
AAW81342.1	gb|AAW81342.1|ARO:3001619|OXA-71 [Acinetobacter baumannii]	ARO:3001619	Beta-lactam	antibiotic inactivation	OXA-71	OXA-clusterP
AEO44980.1	gb|AEO44980.1|ARO:3001489|OXA-217 [Acinetobacter baumannii]	ARO:3001489	Beta-lactam	antibiotic inactivation	OXA-217	OXA-clusterP
AJP77058	gb|AJP77058|ARO:3003719|MSI-OXA [Massilia sp. SB1-3]	ARO:3003719	Beta-lactam	antibiotic inactivation	MSI-OXA	OXA-MSI
CAI43424.1	gb|CAI43424.1|ARO:3002415|OXY-6-3 [Klebsiella oxytoca]	ARO:3002415	Beta-lactam	antibiotic inactivation	OXY-6-3	OXY
CAI43422.1	gb|CAI43422.1|ARO:3002413|OXY-6-1 [Klebsiella oxytoca]	ARO:3002413	Beta-lactam	antibiotic inactivation	OXY-6-1	OXY
AAL79541.1	gb|AAL79541.1|ARO:3002397|OXY-2-2 [Klebsiella oxytoca]	ARO:3002397	Beta-lactam	antibiotic inactivation	OXY-2-2	OXY
AAL17873.1	gb|AAL17873.1|ARO:3002403|OXY-2-8 [Klebsiella oxytoca]	ARO:3002403	Beta-lactam	antibiotic inactivation	OXY-2-8	OXY
CAI43413.1	gb|CAI43413.1|ARO:3002390|OXY-1-2 [Klebsiella oxytoca]	ARO:3002390	Beta-lactam	antibiotic inactivation	OXY-1-2	OXY
AAN28732.1	gb|AAN28732.1|ARO:3002409|OXY-3-1 [Klebsiella oxytoca]	ARO:3002409	Beta-lactam	antibiotic inactivation	OXY-3-1	OXY
CAA88908.1	gb|CAA88908.1|ARO:3002402|OXY-2-7 [Klebsiella oxytoca]	ARO:3002402	Beta-lactam	antibiotic inactivation	OXY-2-7	OXY
AAL78161.1	gb|AAL78161.1|ARO:3002410|OXY-4-1 [Klebsiella oxytoca]	ARO:3002410	Beta-lactam	antibiotic inactivation	OXY-4-1	OXY
CAI43423.1	gb|CAI43423.1|ARO:3002414|OXY-6-2 [Klebsiella oxytoca]	ARO:3002414	Beta-lactam	antibiotic inactivation	OXY-6-2	OXY
CAG34107.1	gb|CAG34107.1|ARO:3002400|OXY-2-5 [Klebsiella oxytoca]	ARO:3002400	Beta-lactam	antibiotic inactivation	OXY-2-5	OXY
CAI43414.1	gb|CAI43414.1|ARO:3002396|OXY-2-1 [Klebsiella oxytoca]	ARO:3002396	Beta-lactam	antibiotic inactivation	OXY-2-1	OXY
ACV44455.1	gb|ACV44455.1|ARO:3002404|OXY-2-9 [Klebsiella oxytoca]	ARO:3002404	Beta-lactam	antibiotic inactivation	OXY-2-9	OXY
CAA82916.1	gb|CAA82916.1|ARO:3002389|OXY-1-1 [Klebsiella oxytoca]	ARO:3002389	Beta-lactam	antibiotic inactivation	OXY-1-1	OXY
CAI43425.1	gb|CAI43425.1|ARO:3002416|OXY-6-4 [Klebsiella oxytoca]	ARO:3002416	Beta-lactam	antibiotic inactivation	OXY-6-4	OXY
ACV44456.1	gb|ACV44456.1|ARO:3002405|OXY-2-10 [Klebsiella oxytoca]	ARO:3002405	Beta-lactam	antibiotic inactivation	OXY-2-10	OXY
CAI43417.1	gb|CAI43417.1|ARO:3002411|OXY-5-1 [Klebsiella oxytoca]	ARO:3002411	Beta-lactam	antibiotic inactivation	OXY-5-1	OXY
CAB42615.1	gb|CAB42615.1|ARO:3002394|OXY-1-6 [Klebsiella oxytoca]	ARO:3002394	Beta-lactam	antibiotic inactivation	OXY-1-6	OXY
CAI43419.1	gb|CAI43419.1|ARO:3002412|OXY-5-2 [Klebsiella oxytoca]	ARO:3002412	Beta-lactam	antibiotic inactivation	OXY-5-2	OXY
CAB42614.1	gb|CAB42614.1|ARO:3002399|OXY-2-4 [Klebsiella oxytoca]	ARO:3002399	Beta-lactam	antibiotic inactivation	OXY-2-4	OXY
AAL78276.1	gb|AAL78276.1|ARO:3002392|OXY-1-4 [Klebsiella oxytoca]	ARO:3002392	Beta-lactam	antibiotic inactivation	OXY-1-4	OXY
AAL78275.1	gb|AAL78275.1|ARO:3002391|OXY-1-3 [Klebsiella oxytoca]	ARO:3002391	Beta-lactam	antibiotic inactivation	OXY-1-3	OXY
AAL78278.2	gb|AAL78278.2|ARO:3002401|OXY-2-6 [Klebsiella oxytoca]	ARO:3002401	Beta-lactam	antibiotic inactivation	OXY-2-6	OXY
AAL78281.2	gb|AAL78281.2|ARO:3002398|OXY-2-3 [Klebsiella oxytoca]	ARO:3002398	Beta-lactam	antibiotic inactivation	OXY-2-3	OXY
YP_001569085.1	gb|YP_001569085.1|ARO:3000621|PC1 beta-lactamase (blaZ) [Staphylococcus aureus subsp. aureus USA300_TCH959]	ARO:3000621	Beta-lactam	antibiotic inactivation	PC1 beta-lactamase (blaZ)	PC1/blaZ
ACQ82813.1	gb|ACQ82813.1|ARO:3002507|PDC-8 [Pseudomonas aeruginosa]	ARO:3002507	Beta-lactam	antibiotic inactivation	PDC-8	PDC
ACQ82810.1	gb|ACQ82810.1|ARO:3002502|PDC-5 [Pseudomonas aeruginosa]	ARO:3002502	Beta-lactam	antibiotic inactivation	PDC-5	PDC
ACQ82807.1	gb|ACQ82807.1|ARO:3002497|PDC-1 [Pseudomonas aeruginosa PAO1]	ARO:3002497	Beta-lactam	antibiotic inactivation	PDC-1	PDC
ACQ82812.1	gb|ACQ82812.1|ARO:3002506|PDC-7 [Pseudomonas aeruginosa]	ARO:3002506	Beta-lactam	antibiotic inactivation	PDC-7	PDC
ACQ82815.1	gb|ACQ82815.1|ARO:3002509|PDC-10 [Pseudomonas aeruginosa]	ARO:3002509	Beta-lactam	antibiotic inactivation	PDC-10	PDC
ACQ82808.1	gb|ACQ82808.1|ARO:3002500|PDC-3 [Pseudomonas aeruginosa]	ARO:3002500	Beta-lactam	antibiotic inactivation	PDC-3	PDC
ACQ82806.1	gb|ACQ82806.1|ARO:3002498|PDC-2 [Pseudomonas aeruginosa]	ARO:3002498	Beta-lactam	antibiotic inactivation	PDC-2	PDC
ACQ82814.1	gb|ACQ82814.1|ARO:3002508|PDC-9 [Pseudomonas aeruginosa]	ARO:3002508	Beta-lactam	antibiotic inactivation	PDC-9	PDC
ACQ82811.1	gb|ACQ82811.1|ARO:3002505|PDC-6 [Pseudomonas aeruginosa]	ARO:3002505	Beta-lactam	antibiotic inactivation	PDC-6	PDC
ACQ82809.1	gb|ACQ82809.1|ARO:3002501|PDC-4 [Pseudomonas aeruginosa]	ARO:3002501	Beta-lactam	antibiotic inactivation	PDC-4	PDC
AJP77059	gb|AJP77059|ARO:3003670|PEDO-1 [Pedobacter sp. SI-33]	ARO:3003670	Beta-lactam	antibiotic inactivation	PEDO-1	PEDO-1
AJP77071	gb|AJP77071|ARO:3003714|PEDO-2 [Pedobacter sp. ALS-14]	ARO:3003714	Beta-lactam	antibiotic inactivation	PEDO-2	PEDO-2
AJP77076	gb|AJP77076|ARO:3003715|PEDO-3 [Pedobacter sp. Stok-3]	ARO:3003715	Beta-lactam	antibiotic inactivation	PEDO-3	PEDO-3
ACE77058.1	gb|ACE77058.1|ARO:3002366|PER-4 [Proteus vulgaris]	ARO:3002366	Beta-lactam	antibiotic inactivation	PER-4	PER
CAA63714.1	gb|CAA63714.1|ARO:3002364|PER-2 [Salmonella enterica subsp. enterica serovar Typhimurium]	ARO:3002364	Beta-lactam	antibiotic inactivation	PER-2	PER
AEI54993.1	gb|AEI54993.1|ARO:3002369|PER-7 [Acinetobacter baumannii]	ARO:3002369	Beta-lactam	antibiotic inactivation	PER-7	PER
CAA79968.1	gb|CAA79968.1|ARO:3002363|PER-1 [Pseudomonas aeruginosa]	ARO:3002363	Beta-lactam	antibiotic inactivation	PER-1	PER
ADD80743.1	gb|ADD80743.1|ARO:3002368|PER-6 [Aeromonas allosaccharophila]	ARO:3002368	Beta-lactam	antibiotic inactivation	PER-6	PER
ACN22483.1	gb|ACN22483.1|ARO:3002367|PER-5 [Providencia rettgeri]	ARO:3002367	Beta-lactam	antibiotic inactivation	PER-5	PER
AAU89132.1	gb|AAU89132.1|ARO:3002365|PER-3 [Aeromonas caviae]	ARO:3002365	Beta-lactam	antibiotic inactivation	PER-3	PER
CAA37699.1	gb|CAA37699.1|ARO:3003565|r39 beta-lactamase [Actinomadura sp. R39]	ARO:3003565	Beta-lactam	antibiotic inactivation	R39	R39
AGU01679.2	gb|AGU01679.2|ARO:3003894|Rm3 beta-lactamase [uncultured bacterium]	ARO:3003894	Beta-lactam	antibiotic inactivation	Rm3	Rm3
CAA37052.1	gb|CAA37052.1|ARO:3002995|ROB-1 [Mannheimia haemolytica]	ARO:3002995	Beta-lactam	antibiotic inactivation	ROB-1	ROB
AAK63223.1	gb|AAK63223.1|ARO:3003561|Sed1 beta-lactamase [Citrobacter sedlakii]	ARO:3003561	Beta-lactam	antibiotic inactivation	Sed-1	Sed-1
AAT90847.1	gb|AAT90847.1|ARO:3003557|SFB-1 [Shewanella frigidimarina]	ARO:3003557	Beta-lactam	antibiotic inactivation	SFB-1	SFB
AAF09244.1	gb|AAF09244.1|ARO:3000849|SFH-1 [Serratia fonticola]	ARO:3000849	Beta-lactam	antibiotic inactivation	SFH-1	SFH-1
ACR66323.1	gb|ACR66323.1|ARO:3001059|SHV-1 [Klebsiella pneumoniae]	ARO:3001059	Beta-lactam	antibiotic inactivation	SHV-1	SHV
CAQ03505.1	gb|CAQ03505.1|ARO:3001338|SHV-100 [Klebsiella pneumoniae]	ARO:3001338	Beta-lactam	antibiotic inactivation	SHV-100	SHV
ABV72593.1	gb|ABV72593.1|ARO:3001150|SHV-101 [Klebsiella pneumoniae]	ARO:3001150	Beta-lactam	antibiotic inactivation	SHV-101	SHV
ABS72342.1	gb|ABS72342.1|ARO:3001151|SHV-102 [Escherichia coli]	ARO:3001151	Beta-lactam	antibiotic inactivation	SHV-102	SHV
ABS72351.1	gb|ABS72351.1|ARO:3001152|SHV-103 [Klebsiella pneumoniae]	ARO:3001152	Beta-lactam	antibiotic inactivation	SHV-103	SHV
ABX71158.1	gb|ABX71158.1|ARO:3001153|SHV-104 [Klebsiella pneumoniae]	ARO:3001153	Beta-lactam	antibiotic inactivation	SHV-104	SHV
ACI22621.1	gb|ACI22621.1|ARO:3001154|SHV-105 [Klebsiella pneumoniae]	ARO:3001154	Beta-lactam	antibiotic inactivation	SHV-105	SHV
CAQ03506.1	gb|CAQ03506.1|ARO:3001155|SHV-106 [Klebsiella pneumoniae]	ARO:3001155	Beta-lactam	antibiotic inactivation	SHV-106	SHV
CAQ03507.1	gb|CAQ03507.1|ARO:3001156|SHV-107 [Klebsiella pneumoniae]	ARO:3001156	Beta-lactam	antibiotic inactivation	SHV-107	SHV
ADR80606.1	gb|ADR80606.1|ARO:3001157|SHV-108 [Klebsiella pneumoniae]	ARO:3001157	Beta-lactam	antibiotic inactivation	SHV-108	SHV
ACM04459.1	gb|ACM04459.1|ARO:3001158|SHV-109 [Klebsiella pneumoniae]	ARO:3001158	Beta-lactam	antibiotic inactivation	SHV-109	SHV
CAA66729.1	gb|CAA66729.1|ARO:3001070|SHV-11 [Klebsiella pneumoniae]	ARO:3001070	Beta-lactam	antibiotic inactivation	SHV-11	SHV
AEK48094.1	gb|AEK48094.1|ARO:3001159|SHV-110 [Klebsiella pneumoniae]	ARO:3001159	Beta-lactam	antibiotic inactivation	SHV-110	SHV
BAF95849.1	gb|BAF95849.1|ARO:3001160|SHV-111 [Klebsiella pneumoniae]	ARO:3001160	Beta-lactam	antibiotic inactivation	SHV-111	SHV
ACC99191.1	gb|ACC99191.1|ARO:3001161|SHV-112 [Klebsiella pneumoniae]	ARO:3001161	Beta-lactam	antibiotic inactivation	SHV-112	SHV
AIG51284.1	gb|AIG51284.1|ARO:3001340|SHV-119 [Klebsiella pneumoniae]	ARO:3001340	Beta-lactam	antibiotic inactivation	SHV-119	SHV
CAI76927.1	gb|CAI76927.1|ARO:3001071|SHV-12 [Escherichia coli]	ARO:3001071	Beta-lactam	antibiotic inactivation	SHV-12	SHV
AEG79634.1	gb|AEG79634.1|ARO:3001167|SHV-120 [Escherichia coli]	ARO:3001167	Beta-lactam	antibiotic inactivation	SHV-120	SHV
AEI83429.1	gb|AEI83429.1|ARO:3001168|SHV-121 [Klebsiella pneumoniae]	ARO:3001168	Beta-lactam	antibiotic inactivation	SHV-121	SHV
ACY70943.1	gb|ACY70943.1|ARO:3001169|SHV-122 [Escherichia coli]	ARO:3001169	Beta-lactam	antibiotic inactivation	SHV-122	SHV
ACV32633.1	gb|ACV32633.1|ARO:3001170|SHV-123 [Klebsiella pneumoniae]	ARO:3001170	Beta-lactam	antibiotic inactivation	SHV-123	SHV
ACV32634.1	gb|ACV32634.1|ARO:3001171|SHV-124 [Klebsiella pneumoniae]	ARO:3001171	Beta-lactam	antibiotic inactivation	SHV-124	SHV
ACV32635.1	gb|ACV32635.1|ARO:3001172|SHV-125 [Klebsiella pneumoniae]	ARO:3001172	Beta-lactam	antibiotic inactivation	SHV-125	SHV
ACV32636.1	gb|ACV32636.1|ARO:3001173|SHV-126 [Escherichia coli]	ARO:3001173	Beta-lactam	antibiotic inactivation	SHV-126	SHV
ACV32637.1	gb|ACV32637.1|ARO:3001174|SHV-127 [Klebsiella pneumoniae]	ARO:3001174	Beta-lactam	antibiotic inactivation	SHV-127	SHV
ADE58494.1	gb|ADE58494.1|ARO:3001175|SHV-128 [Enterobacter cloacae]	ARO:3001175	Beta-lactam	antibiotic inactivation	SHV-128	SHV
ADE08533.1	gb|ADE08533.1|ARO:3001176|SHV-129 [Escherichia coli]	ARO:3001176	Beta-lactam	antibiotic inactivation	SHV-129	SHV
AAD43815.1	gb|AAD43815.1|ARO:3001072|SHV-13 [Klebsiella pneumoniae]	ARO:3001072	Beta-lactam	antibiotic inactivation	SHV-13	SHV
BAI94487.1	gb|BAI94487.1|ARO:3001177|SHV-133 [Klebsiella pneumoniae]	ARO:3001177	Beta-lactam	antibiotic inactivation	SHV-133	SHV
ADM25824.1	gb|ADM25824.1|ARO:3001178|SHV-134 [Klebsiella pneumoniae]	ARO:3001178	Beta-lactam	antibiotic inactivation	SHV-134	SHV
ADR66517.1	gb|ADR66517.1|ARO:3001179|SHV-135 [Escherichia coli]	ARO:3001179	Beta-lactam	antibiotic inactivation	SHV-135	SHV
AEI83430.1	gb|AEI83430.1|ARO:3001181|SHV-137 [Klebsiella pneumoniae]	ARO:3001181	Beta-lactam	antibiotic inactivation	SHV-137	SHV
AAG17550.1	gb|AAG17550.1|ARO:3001073|SHV-14 [Klebsiella pneumoniae]	ARO:3001073	Beta-lactam	antibiotic inactivation	SHV-14	SHV
AEK80394.1	gb|AEK80394.1|ARO:3001182|SHV-140 [Klebsiella pneumoniae]	ARO:3001182	Beta-lactam	antibiotic inactivation	SHV-140	SHV
AFC60795.1	gb|AFC60795.1|ARO:3001183|SHV-141 [Klebsiella pneumoniae]	ARO:3001183	Beta-lactam	antibiotic inactivation	SHV-141	SHV
AEX99752.1	gb|AEX99752.1|ARO:3001184|SHV-142 [Klebsiella pneumoniae]	ARO:3001184	Beta-lactam	antibiotic inactivation	SHV-142	SHV
AFQ32277.1	gb|AFQ32277.1|ARO:3001344|SHV-143 [Klebsiella pneumoniae]	ARO:3001344	Beta-lactam	antibiotic inactivation	SHV-143	SHV
AFK93491.1	gb|AFK93491.1|ARO:3001345|SHV-144 [Klebsiella pneumoniae]	ARO:3001345	Beta-lactam	antibiotic inactivation	SHV-144	SHV
AFN88952.1	gb|AFN88952.1|ARO:3001185|SHV-145 [Klebsiella pneumoniae]	ARO:3001185	Beta-lactam	antibiotic inactivation	SHV-145	SHV
AFQ23953.1	gb|AFQ23953.1|ARO:3001186|SHV-147 [Klebsiella pneumoniae]	ARO:3001186	Beta-lactam	antibiotic inactivation	SHV-147	SHV
AFQ23954.1	gb|AFQ23954.1|ARO:3001187|SHV-148 [Klebsiella pneumoniae]	ARO:3001187	Beta-lactam	antibiotic inactivation	SHV-148	SHV
AFQ23955.1	gb|AFQ23955.1|ARO:3001188|SHV-149 [Klebsiella pneumoniae]	ARO:3001188	Beta-lactam	antibiotic inactivation	SHV-149	SHV
CAB37325.2	gb|CAB37325.2|ARO:3001074|SHV-15 [Escherichia coli]	ARO:3001074	Beta-lactam	antibiotic inactivation	SHV-15	SHV
AFQ23956.1	gb|AFQ23956.1|ARO:3001189|SHV-150 [Klebsiella pneumoniae]	ARO:3001189	Beta-lactam	antibiotic inactivation	SHV-150	SHV
AFQ23957.1	gb|AFQ23957.1|ARO:3001190|SHV-151 [Klebsiella pneumoniae]	ARO:3001190	Beta-lactam	antibiotic inactivation	SHV-151	SHV
AFQ23958.1	gb|AFQ23958.1|ARO:3001191|SHV-152 [Klebsiella pneumoniae]	ARO:3001191	Beta-lactam	antibiotic inactivation	SHV-152	SHV
AFQ23959.1	gb|AFQ23959.1|ARO:3001192|SHV-153 [Klebsiella pneumoniae]	ARO:3001192	Beta-lactam	antibiotic inactivation	SHV-153	SHV
AFQ23960.1	gb|AFQ23960.1|ARO:3001193|SHV-154 [Klebsiella pneumoniae]	ARO:3001193	Beta-lactam	antibiotic inactivation	SHV-154	SHV
AFQ23961.1	gb|AFQ23961.1|ARO:3001194|SHV-155 [Klebsiella pneumoniae]	ARO:3001194	Beta-lactam	antibiotic inactivation	SHV-155	SHV
AFQ23962.1	gb|AFQ23962.1|ARO:3001195|SHV-156 [Klebsiella pneumoniae]	ARO:3001195	Beta-lactam	antibiotic inactivation	SHV-156	SHV
AFQ23963.1	gb|AFQ23963.1|ARO:3001196|SHV-157 [Klebsiella pneumoniae]	ARO:3001196	Beta-lactam	antibiotic inactivation	SHV-157	SHV
AFQ23964.1	gb|AFQ23964.1|ARO:3001197|SHV-158 [Klebsiella pneumoniae]	ARO:3001197	Beta-lactam	antibiotic inactivation	SHV-158	SHV
AFQ23965.1	gb|AFQ23965.1|ARO:3001198|SHV-159 [Klebsiella pneumoniae]	ARO:3001198	Beta-lactam	antibiotic inactivation	SHV-159	SHV
AAC98092.2	gb|AAC98092.2|ARO:3001075|SHV-16 [Klebsiella pneumoniae]	ARO:3001075	Beta-lactam	antibiotic inactivation	SHV-16	SHV
AFQ23966.1	gb|AFQ23966.1|ARO:3001199|SHV-160 [Klebsiella pneumoniae]	ARO:3001199	Beta-lactam	antibiotic inactivation	SHV-160	SHV
AFQ23967.1	gb|AFQ23967.1|ARO:3001200|SHV-161 [Klebsiella pneumoniae]	ARO:3001200	Beta-lactam	antibiotic inactivation	SHV-161	SHV
AFQ23968.1	gb|AFQ23968.1|ARO:3001201|SHV-162 [Klebsiella pneumoniae]	ARO:3001201	Beta-lactam	antibiotic inactivation	SHV-162	SHV
AFQ23969.1	gb|AFQ23969.1|ARO:3001202|SHV-163 [Klebsiella pneumoniae]	ARO:3001202	Beta-lactam	antibiotic inactivation	SHV-163	SHV
CCK86744.1	gb|CCK86744.1|ARO:3001347|SHV-164 [Klebsiella pneumoniae]	ARO:3001347	Beta-lactam	antibiotic inactivation	SHV-164	SHV
AFQ23970.1	gb|AFQ23970.1|ARO:3001203|SHV-165 [Klebsiella pneumoniae]	ARO:3001203	Beta-lactam	antibiotic inactivation	SHV-165	SHV
BAM28879.1	gb|BAM28879.1|ARO:3001204|SHV-167 [Klebsiella pneumoniae]	ARO:3001204	Beta-lactam	antibiotic inactivation	SHV-167	SHV
AFW16978.1	gb|AFW16978.1|ARO:3001352|SHV-168 [Klebsiella pneumoniae]	ARO:3001352	Beta-lactam	antibiotic inactivation	SHV-168	SHV
AHA80958.1	gb|AHA80958.1|ARO:3001356|SHV-172 [Klebsiella pneumoniae]	ARO:3001356	Beta-lactam	antibiotic inactivation	SHV-172	SHV
AHA80959.1	gb|AHA80959.1|ARO:3001357|SHV-173 [Klebsiella pneumoniae]	ARO:3001357	Beta-lactam	antibiotic inactivation	SHV-173	SHV
AHA80963.1	gb|AHA80963.1|ARO:3001361|SHV-178 [Klebsiella pneumoniae]	ARO:3001361	Beta-lactam	antibiotic inactivation	SHV-178	SHV
AHA80962.1	gb|AHA80962.1|ARO:3001362|SHV-179 [Klebsiella pneumoniae]	ARO:3001362	Beta-lactam	antibiotic inactivation	SHV-179	SHV
AAF64386.1	gb|AAF64386.1|ARO:3001076|SHV-18 [Klebsiella pneumoniae]	ARO:3001076	Beta-lactam	antibiotic inactivation	SHV-18	SHV
AJO16040.1	gb|AJO16040.1|ARO:3001350|SHV-180 [Klebsiella pneumoniae]	ARO:3001350	Beta-lactam	antibiotic inactivation	SHV-180	SHV
AJO16042.1	gb|AJO16042.1|ARO:3001364|SHV-182 [Klebsiella pneumoniae]	ARO:3001364	Beta-lactam	antibiotic inactivation	SHV-182	SHV
CDN33427.1	gb|CDN33427.1|ARO:3001351|SHV-183 [Enterobacter cloacae]	ARO:3001351	Beta-lactam	antibiotic inactivation	SHV-183	SHV
AIS67768.1	gb|AIS67768.1|ARO:3003152|SHV-185 [Klebsiella pneumoniae]	ARO:3003152	Beta-lactam	antibiotic inactivation	SHV-185	SHV
AIS67769.1	gb|AIS67769.1|ARO:3003153|SHV-186 [Klebsiella pneumoniae]	ARO:3003153	Beta-lactam	antibiotic inactivation	SHV-186	SHV
CEA29750.1	gb|CEA29750.1|ARO:3003154|SHV-187 [Klebsiella pneumoniae]	ARO:3003154	Beta-lactam	antibiotic inactivation	SHV-187	SHV
CEA29751.1	gb|CEA29751.1|ARO:3003155|SHV-188 [Klebsiella pneumoniae]	ARO:3003155	Beta-lactam	antibiotic inactivation	SHV-188	SHV
AJO16047.1	gb|AJO16047.1|ARO:3003156|SHV-189 [Klebsiella pneumoniae]	ARO:3003156	Beta-lactam	antibiotic inactivation	SHV-189	SHV
AAF34333.1	gb|AAF34333.1|ARO:3001077|SHV-19 [Klebsiella pneumoniae]	ARO:3001077	Beta-lactam	antibiotic inactivation	SHV-19	SHV
AAD37413.1	gb|AAD37413.1|ARO:3001060|SHV-2 [Escherichia coli]	ARO:3001060	Beta-lactam	antibiotic inactivation	SHV-2	SHV
AAF34334.1	gb|AAF34334.1|ARO:3001078|SHV-20 [Klebsiella pneumoniae]	ARO:3001078	Beta-lactam	antibiotic inactivation	SHV-20	SHV
AAF34335.1	gb|AAF34335.1|ARO:3001079|SHV-21 [Klebsiella pneumoniae]	ARO:3001079	Beta-lactam	antibiotic inactivation	SHV-21	SHV
AAF34336.1	gb|AAF34336.1|ARO:3001080|SHV-22 [Klebsiella pneumoniae]	ARO:3001080	Beta-lactam	antibiotic inactivation	SHV-22	SHV
AAF34337.1	gb|AAF34337.1|ARO:3001081|SHV-23 [Klebsiella pneumoniae]	ARO:3001081	Beta-lactam	antibiotic inactivation	SHV-23	SHV
BAA84973.1	gb|BAA84973.1|ARO:3001082|SHV-24 [Escherichia coli]	ARO:3001082	Beta-lactam	antibiotic inactivation	SHV-24	SHV
AAF37209.2	gb|AAF37209.2|ARO:3001083|SHV-25 [Klebsiella pneumoniae]	ARO:3001083	Beta-lactam	antibiotic inactivation	SHV-25	SHV
AAF36719.1	gb|AAF36719.1|ARO:3001084|SHV-26 [Klebsiella pneumoniae]	ARO:3001084	Beta-lactam	antibiotic inactivation	SHV-26	SHV
AAG01039.1	gb|AAG01039.1|ARO:3001085|SHV-27 [Klebsiella pneumoniae]	ARO:3001085	Beta-lactam	antibiotic inactivation	SHV-27	SHV
AAG15384.1	gb|AAG15384.1|ARO:3001086|SHV-28 [Klebsiella pneumoniae]	ARO:3001086	Beta-lactam	antibiotic inactivation	SHV-28	SHV
AAG49894.1	gb|AAG49894.1|ARO:3001087|SHV-29 [Klebsiella pneumoniae]	ARO:3001087	Beta-lactam	antibiotic inactivation	SHV-29	SHV
CAA66730.1	gb|CAA66730.1|ARO:3001061|SHV-2A [Klebsiella pneumoniae]	ARO:3001061	Beta-lactam	antibiotic inactivation	SHV-2A	SHV
WP_063864673.1	gb|WP_063864673.1|ARO:3001062|SHV-3 [Klebsiella pneumoniae]	ARO:3001062	Beta-lactam	antibiotic inactivation	SHV-3	SHV
AAT75225.1	gb|AAT75225.1|ARO:3001088|SHV-30 [Enterobacter cloacae]	ARO:3001088	Beta-lactam	antibiotic inactivation	SHV-30	SHV
AAP33454.2	gb|AAP33454.2|ARO:3001089|SHV-31 [Klebsiella pneumoniae]	ARO:3001089	Beta-lactam	antibiotic inactivation	SHV-31	SHV
AAK69828.1	gb|AAK69828.1|ARO:3001090|SHV-32 [Klebsiella pneumoniae]	ARO:3001090	Beta-lactam	antibiotic inactivation	SHV-32	SHV
AFN82060.1	gb|AFN82060.1|ARO:3001091|SHV-33 [Klebsiella pneumoniae]	ARO:3001091	Beta-lactam	antibiotic inactivation	SHV-33	SHV
AAK64187.1	gb|AAK64187.1|ARO:3001092|SHV-34 [Escherichia coli]	ARO:3001092	Beta-lactam	antibiotic inactivation	SHV-34	SHV
AAL68926.1	gb|AAL68926.1|ARO:3001093|SHV-35 [Klebsiella pneumoniae]	ARO:3001093	Beta-lactam	antibiotic inactivation	SHV-35	SHV
AAL82592.1	gb|AAL82592.1|ARO:3001094|SHV-36 [Klebsiella pneumoniae]	ARO:3001094	Beta-lactam	antibiotic inactivation	SHV-36	SHV
AAL82593.1	gb|AAL82593.1|ARO:3001095|SHV-37 [Klebsiella pneumoniae]	ARO:3001095	Beta-lactam	antibiotic inactivation	SHV-37	SHV
AAL79576.1	gb|AAL79576.1|ARO:3001096|SHV-38 [Klebsiella pneumoniae]	ARO:3001096	Beta-lactam	antibiotic inactivation	SHV-38	SHV
AAN77730.1	gb|AAN77730.1|ARO:3001097|SHV-39 [Klebsiella pneumoniae]	ARO:3001097	Beta-lactam	antibiotic inactivation	SHV-39	SHV
AAN04882.1	gb|AAN04882.1|ARO:3001098|SHV-40 [Klebsiella pneumoniae]	ARO:3001098	Beta-lactam	antibiotic inactivation	SHV-40	SHV
AAN04883.1	gb|AAN04883.1|ARO:3001099|SHV-41 [Klebsiella pneumoniae]	ARO:3001099	Beta-lactam	antibiotic inactivation	SHV-41	SHV
AAN04884.1	gb|AAN04884.1|ARO:3001100|SHV-42 [Klebsiella pneumoniae]	ARO:3001100	Beta-lactam	antibiotic inactivation	SHV-42	SHV
AAL40899.1	gb|AAL40899.1|ARO:3001101|SHV-43 [Klebsiella pneumoniae]	ARO:3001101	Beta-lactam	antibiotic inactivation	SHV-43	SHV
AAP82228.1	gb|AAP82228.1|ARO:3001102|SHV-44 [Klebsiella pneumoniae]	ARO:3001102	Beta-lactam	antibiotic inactivation	SHV-44	SHV
AAN39364.1	gb|AAN39364.1|ARO:3001103|SHV-45 [Klebsiella pneumoniae]	ARO:3001103	Beta-lactam	antibiotic inactivation	SHV-45	SHV
AAO53445.1	gb|AAO53445.1|ARO:3001104|SHV-46 [Klebsiella oxytoca]	ARO:3001104	Beta-lactam	antibiotic inactivation	SHV-46	SHV
AAP03063.1	gb|AAP03063.1|ARO:3001105|SHV-48 [Klebsiella pneumoniae]	ARO:3001105	Beta-lactam	antibiotic inactivation	SHV-48	SHV
AAS98184.1	gb|AAS98184.1|ARO:3001106|SHV-49 [Klebsiella pneumoniae]	ARO:3001106	Beta-lactam	antibiotic inactivation	SHV-49	SHV
CAA39164.1	gb|CAA39164.1|ARO:3001064|SHV-5 [Klebsiella pneumoniae]	ARO:3001064	Beta-lactam	antibiotic inactivation	SHV-5	SHV
AAP41108.1	gb|AAP41108.1|ARO:3001107|SHV-50 [Klebsiella pneumoniae]	ARO:3001107	Beta-lactam	antibiotic inactivation	SHV-50	SHV
AAP41944.1	gb|AAP41944.1|ARO:3001108|SHV-51 [Klebsiella pneumoniae]	ARO:3001108	Beta-lactam	antibiotic inactivation	SHV-51	SHV
AEJ08681.1	gb|AEJ08681.1|ARO:3001109|SHV-52 [Klebsiella pneumoniae]	ARO:3001109	Beta-lactam	antibiotic inactivation	SHV-52	SHV
AAT01223.1	gb|AAT01223.1|ARO:3001110|SHV-53 [Klebsiella pneumoniae]	ARO:3001110	Beta-lactam	antibiotic inactivation	SHV-53	SHV
CAI10727.2	gb|CAI10727.2|ARO:3001111|SHV-55 [Klebsiella pneumoniae]	ARO:3001111	Beta-lactam	antibiotic inactivation	SHV-55	SHV
ACB73258.1	gb|ACB73258.1|ARO:3001112|SHV-56 [Klebsiella pneumoniae]	ARO:3001112	Beta-lactam	antibiotic inactivation	SHV-56	SHV
AAO66446.1	gb|AAO66446.1|ARO:3001113|SHV-57 [Escherichia coli]	ARO:3001113	Beta-lactam	antibiotic inactivation	SHV-57	SHV
AAV66328.1	gb|AAV66328.1|ARO:3001114|SHV-59 [Klebsiella pneumoniae]	ARO:3001114	Beta-lactam	antibiotic inactivation	SHV-59	SHV
CAA71948.1	gb|CAA71948.1|ARO:3001065|SHV-6 [Klebsiella pneumoniae]	ARO:3001065	Beta-lactam	antibiotic inactivation	SHV-6	SHV
BAF92780.1	gb|BAF92780.1|ARO:3001115|SHV-60 [Klebsiella pneumoniae]	ARO:3001115	Beta-lactam	antibiotic inactivation	SHV-60	SHV
CAI30650.2	gb|CAI30650.2|ARO:3001116|SHV-61 [Klebsiella pneumoniae]	ARO:3001116	Beta-lactam	antibiotic inactivation	SHV-61	SHV
CAI30651.2	gb|CAI30651.2|ARO:3001117|SHV-62 [Klebsiella pneumoniae]	ARO:3001117	Beta-lactam	antibiotic inactivation	SHV-62	SHV
ABY56290.1	gb|ABY56290.1|ARO:3001118|SHV-63 [Klebsiella pneumoniae]	ARO:3001118	Beta-lactam	antibiotic inactivation	SHV-63	SHV
ABA06586.1	gb|ABA06586.1|ARO:3001119|SHV-64 [Klebsiella pneumoniae]	ARO:3001119	Beta-lactam	antibiotic inactivation	SHV-64	SHV
ABA06587.1	gb|ABA06587.1|ARO:3001120|SHV-65 [Klebsiella pneumoniae]	ARO:3001120	Beta-lactam	antibiotic inactivation	SHV-65	SHV
ABA06588.1	gb|ABA06588.1|ARO:3001121|SHV-66 [Klebsiella pneumoniae]	ARO:3001121	Beta-lactam	antibiotic inactivation	SHV-66	SHV
ABA06589.1	gb|ABA06589.1|ARO:3001122|SHV-67 [Klebsiella pneumoniae]	ARO:3001122	Beta-lactam	antibiotic inactivation	SHV-67	SHV
ABA06590.1	gb|ABA06590.1|ARO:3001123|SHV-69 [Klebsiella pneumoniae]	ARO:3001123	Beta-lactam	antibiotic inactivation	SHV-69	SHV
AAA87176.1	gb|AAA87176.1|ARO:3001066|SHV-7 [Escherichia coli]	ARO:3001066	Beta-lactam	antibiotic inactivation	SHV-7	SHV
AAY42633.1	gb|AAY42633.1|ARO:3001124|SHV-70 [Enterobacter cloacae]	ARO:3001124	Beta-lactam	antibiotic inactivation	SHV-70	SHV
CAJ47126.2	gb|CAJ47126.2|ARO:3001125|SHV-71 [Klebsiella pneumoniae]	ARO:3001125	Beta-lactam	antibiotic inactivation	SHV-71	SHV
CAJ47127.2	gb|CAJ47127.2|ARO:3001126|SHV-72 [Klebsiella pneumoniae]	ARO:3001126	Beta-lactam	antibiotic inactivation	SHV-72	SHV
CAJ47128.2	gb|CAJ47128.2|ARO:3001127|SHV-73 [Klebsiella pneumoniae]	ARO:3001127	Beta-lactam	antibiotic inactivation	SHV-73	SHV
CAJ47129.2	gb|CAJ47129.2|ARO:3001128|SHV-74 [Klebsiella pneumoniae]	ARO:3001128	Beta-lactam	antibiotic inactivation	SHV-74	SHV
CAJ47130.2	gb|CAJ47130.2|ARO:3001129|SHV-75 [Klebsiella pneumoniae]	ARO:3001129	Beta-lactam	antibiotic inactivation	SHV-75	SHV
CAJ47131.2	gb|CAJ47131.2|ARO:3001130|SHV-76 [Klebsiella pneumoniae]	ARO:3001130	Beta-lactam	antibiotic inactivation	SHV-76	SHV
CAJ47132.2	gb|CAJ47132.2|ARO:3001131|SHV-77 [Klebsiella pneumoniae]	ARO:3001131	Beta-lactam	antibiotic inactivation	SHV-77	SHV
CAJ47133.2	gb|CAJ47133.2|ARO:3001132|SHV-78 [Klebsiella pneumoniae]	ARO:3001132	Beta-lactam	antibiotic inactivation	SHV-78	SHV
CAJ47134.2	gb|CAJ47134.2|ARO:3001133|SHV-79 [Klebsiella pneumoniae]	ARO:3001133	Beta-lactam	antibiotic inactivation	SHV-79	SHV
AAB51384.1	gb|AAB51384.1|ARO:3001067|SHV-8 [Escherichia coli]	ARO:3001067	Beta-lactam	antibiotic inactivation	SHV-8	SHV
CAJ47135.2	gb|CAJ47135.2|ARO:3001134|SHV-80 [Klebsiella pneumoniae]	ARO:3001134	Beta-lactam	antibiotic inactivation	SHV-80	SHV
CAJ47136.2	gb|CAJ47136.2|ARO:3001135|SHV-81 [Klebsiella pneumoniae]	ARO:3001135	Beta-lactam	antibiotic inactivation	SHV-81	SHV
CAJ47137.2	gb|CAJ47137.2|ARO:3001136|SHV-82 [Klebsiella pneumoniae]	ARO:3001136	Beta-lactam	antibiotic inactivation	SHV-82	SHV
CAJ47138.2	gb|CAJ47138.2|ARO:3001137|SHV-83 [Klebsiella pneumoniae]	ARO:3001137	Beta-lactam	antibiotic inactivation	SHV-83	SHV
CAJ32371.1	gb|CAJ32371.1|ARO:3001138|SHV-84 [Escherichia coli]	ARO:3001138	Beta-lactam	antibiotic inactivation	SHV-84	SHV
ABC54571.1	gb|ABC54571.1|ARO:3001139|SHV-85 [Klebsiella pneumoniae]	ARO:3001139	Beta-lactam	antibiotic inactivation	SHV-85	SHV
ABC58727.1	gb|ABC58727.1|ARO:3001140|SHV-86 [Klebsiella pneumoniae]	ARO:3001140	Beta-lactam	antibiotic inactivation	SHV-86	SHV
ABA60809.1	gb|ABA60809.1|ARO:3001141|SHV-89 [Klebsiella pneumoniae]	ARO:3001141	Beta-lactam	antibiotic inactivation	SHV-89	SHV
AAB37395.2	gb|AAB37395.2|ARO:3001068|SHV-9 [Klebsiella pneumoniae]	ARO:3001068	Beta-lactam	antibiotic inactivation	SHV-9	SHV
ABH04327.1	gb|ABH04327.1|ARO:3001144|SHV-92 [Klebsiella pneumoniae]	ARO:3001144	Beta-lactam	antibiotic inactivation	SHV-92	SHV
ABN49110.1	gb|ABN49110.1|ARO:3001145|SHV-93 [Klebsiella pneumoniae]	ARO:3001145	Beta-lactam	antibiotic inactivation	SHV-93	SHV
ABN49111.1	gb|ABN49111.1|ARO:3001146|SHV-94 [Klebsiella pneumoniae]	ARO:3001146	Beta-lactam	antibiotic inactivation	SHV-94	SHV
ABN49113.1	gb|ABN49113.1|ARO:3001147|SHV-95 [Citrobacter freundii]	ARO:3001147	Beta-lactam	antibiotic inactivation	SHV-95	SHV
ABN49112.1	gb|ABN49112.1|ARO:3001148|SHV-96 [Acinetobacter baumannii]	ARO:3001148	Beta-lactam	antibiotic inactivation	SHV-96	SHV
ABN49114.1	gb|ABN49114.1|ARO:3001149|SHV-97 [Enterococcus faecalis]	ARO:3001149	Beta-lactam	antibiotic inactivation	SHV-97	SHV
CAQ03503.1	gb|CAQ03503.1|ARO:3001336|SHV-98 [Klebsiella pneumoniae]	ARO:3001336	Beta-lactam	antibiotic inactivation	SHV-98	SHV
CAQ03504.1	gb|CAQ03504.1|ARO:3001337|SHV-99 [Klebsiella pneumoniae]	ARO:3001337	Beta-lactam	antibiotic inactivation	SHV-99	SHV
ACT66697.1	gb|ACT66697.1|ARO:3000846|SIM-1 beta-lactamase [Acinetobacter bereziniae]	ARO:3000846	Beta-lactam	antibiotic inactivation	SIM-1	SIM-1
AAT90846.1	gb|AAT90846.1|ARO:3003556|SLB-1 [Shewanella livingstonensis]	ARO:3003556	Beta-lactam	antibiotic inactivation	SLB-1	SLB
BAL14456.1	gb|BAL14456.1|ARO:3000854|SMB-1 beta-lactamase [Serratia marcescens]	ARO:3000854	Beta-lactam	antibiotic inactivation	SMB-1	SMB
AAG29813.1	gb|AAG29813.1|ARO:3002380|SME-2 [Serratia marcescens]	ARO:3002380	Beta-lactam	antibiotic inactivation	SME-2	SME
AHV85514.1	gb|AHV85514.1|ARO:3002383|SME-5 [Serratia marcescens]	ARO:3002383	Beta-lactam	antibiotic inactivation	SME-5	SME
CAA82281.1	gb|CAA82281.1|ARO:3002379|SME-1 [Serratia marcescens]	ARO:3002379	Beta-lactam	antibiotic inactivation	SME-1	SME
AAS92558.1	gb|AAS92558.1|ARO:3002381|SME-3 [Serratia marcescens]	ARO:3002381	Beta-lactam	antibiotic inactivation	SME-3	SME
AHA49908.1	gb|AHA49908.1|ARO:3002382|SME-4 [Serratia marcescens]	ARO:3002382	Beta-lactam	antibiotic inactivation	SME-4	SME
AJP77080	gb|AJP77080|ARO:3003720|SPG-1 [Sphingomonas sp. ALS-13]	ARO:3003720	Beta-lactam	antibiotic inactivation	SPG-1	SPG-1
CAD37801.1	gb|CAD37801.1|ARO:3003793|SPM-1 [Pseudomonas aeruginosa]	ARO:3003793	Beta-lactam	antibiotic inactivation	SPM-1	SPM-1
BAA23130.1	gb|BAA23130.1|ARO:3002493|SRT-1 [Serratia marcescens]	ARO:3002493	Beta-lactam	antibiotic inactivation	SRT-1	SRT
AAS07017.3	gb|AAS07017.3|ARO:3002494|SRT-2 [Serratia marcescens]	ARO:3002494	Beta-lactam	antibiotic inactivation	SRT-2	SRT
AAT45742.1	gb|AAT45742.1|ARO:3000988|TEM-126 [Escherichia coli]	ARO:3000988	Beta-lactam	antibiotic inactivation	TEM-126	TEM
AAF19151.1	gb|AAF19151.1|ARO:3000938|TEM-72 [Morganella morganii]	ARO:3000938	Beta-lactam	antibiotic inactivation	TEM-72	TEM
AAD45935.1	gb|AAD45935.1|ARO:3000928|TEM-59 [Klebsiella oxytoca]	ARO:3000928	Beta-lactam	antibiotic inactivation	TEM-59	TEM
AGE11905.1	gb|AGE11905.1|ARO:3000904|TEM-34 [Haemophilus parainfluenzae]	ARO:3000904	Beta-lactam	antibiotic inactivation	TEM-34	TEM
AAO33760.1	gb|AAO33760.1|ARO:3000879|TEM-7 [Escherichia coli]	ARO:3000879	Beta-lactam	antibiotic inactivation	TEM-7	TEM
AAR84298.1	gb|AAR84298.1|ARO:3000996|TEM-132 [Klebsiella pneumoniae]	ARO:3000996	Beta-lactam	antibiotic inactivation	TEM-132	TEM
CAA71322.1	gb|CAA71322.1|ARO:3000916|TEM-47 [Klebsiella pneumoniae]	ARO:3000916	Beta-lactam	antibiotic inactivation	TEM-47	TEM
CAA46346.1	gb|CAA46346.1|ARO:3000887|TEM-16 [Klebsiella pneumoniae]	ARO:3000887	Beta-lactam	antibiotic inactivation	TEM-16	TEM
AAK82652.1	gb|AAK82652.1|ARO:3000965|TEM-102 [Plasmid pWW100]	ARO:3000965	Beta-lactam	antibiotic inactivation	TEM-102	TEM
NP_052129.1	gb|NP_052129.1|ARO:3000979|TEM-116 [Staphylococcus aureus]	ARO:3000979	Beta-lactam	antibiotic inactivation	TEM-116	TEM
AAT46413.1	gb|AAT46413.1|ARO:3000972|TEM-109 [Escherichia coli]	ARO:3000972	Beta-lactam	antibiotic inactivation	TEM-109	TEM
AAC32889.2	gb|AAC32889.2|ARO:3000912|TEM-43 [Klebsiella pneumoniae]	ARO:3000912	Beta-lactam	antibiotic inactivation	TEM-43	TEM
AAG44570.1	gb|AAG44570.1|ARO:3000954|TEM-87 [Proteus mirabilis]	ARO:3000954	Beta-lactam	antibiotic inactivation	TEM-87	TEM
ADR71220.1	gb|ADR71220.1|ARO:3001045|TEM-183 [Klebsiella pneumoniae]	ARO:3001045	Beta-lactam	antibiotic inactivation	TEM-183	TEM
BAL68178.1	gb|BAL68178.1|ARO:3001057|TEM-198 [Klebsiella pneumoniae]	ARO:3001057	Beta-lactam	antibiotic inactivation	TEM-198	TEM
AFC75525.1	gb|AFC75525.1|ARO:3001055|TEM-195 [Acinetobacter baumannii]	ARO:3001055	Beta-lactam	antibiotic inactivation	TEM-195	TEM
CAB65358.1	gb|CAB65358.1|ARO:3000943|TEM-77 [Proteus mirabilis]	ARO:3000943	Beta-lactam	antibiotic inactivation	TEM-77	TEM
AAF05612.1	gb|AAF05612.1|ARO:3000944|TEM-78 [Escherichia coli]	ARO:3000944	Beta-lactam	antibiotic inactivation	TEM-78	TEM
AAQ01671.1	gb|AAQ01671.1|ARO:3000983|TEM-121 [Escherichia coli]	ARO:3000983	Beta-lactam	antibiotic inactivation	TEM-121	TEM
AAW47922.1	gb|AAW47922.1|ARO:3001002|TEM-138 [Salmonella enterica]	ARO:3001002	Beta-lactam	antibiotic inactivation	TEM-138	TEM
AGK82336.1	gb|AGK82336.1|ARO:3001383|TEM-206 [Escherichia coli]	ARO:3001383	Beta-lactam	antibiotic inactivation	TEM-206	TEM
AAF66653.1	gb|AAF66653.1|ARO:3000959|TEM-92 [Proteus mirabilis]	ARO:3000959	Beta-lactam	antibiotic inactivation	TEM-92	TEM
ABQ00181.1	gb|ABQ00181.1|ARO:3001024|TEM-158 [Escherichia coli]	ARO:3001024	Beta-lactam	antibiotic inactivation	TEM-158	TEM
BAB16308.1	gb|BAB16308.1|ARO:3000958|TEM-91 [Escherichia coli]	ARO:3000958	Beta-lactam	antibiotic inactivation	TEM-91	TEM
AAW66604.1	gb|AAW66604.1|ARO:3000883|TEM-11 [Proteus mirabilis]	ARO:3000883	Beta-lactam	antibiotic inactivation	TEM-11	TEM
AAD33116.2	gb|AAD33116.2|ARO:3000934|TEM-67 [Proteus mirabilis]	ARO:3000934	Beta-lactam	antibiotic inactivation	TEM-67	TEM
CAA74912.2	gb|CAA74912.2|ARO:3000888|TEM-17 [Capnocytophaga ochracea]	ARO:3000888	Beta-lactam	antibiotic inactivation	TEM-17	TEM
AGK40892.1	gb|AGK40892.1|ARO:3001384|TEM-207 [Escherichia coli]	ARO:3001384	Beta-lactam	antibiotic inactivation	TEM-207	TEM
ADB90239.1	gb|ADB90239.1|ARO:3001041|TEM-176 [Escherichia coli]	ARO:3001041	Beta-lactam	antibiotic inactivation	TEM-176	TEM
CAJ32372.1	gb|CAJ32372.1|ARO:3001015|TEM-148 [Escherichia coli]	ARO:3001015	Beta-lactam	antibiotic inactivation	TEM-148	TEM
ACI25375.1	gb|ACI25375.1|ARO:3001032|TEM-166 [Escherichia coli]	ARO:3001032	Beta-lactam	antibiotic inactivation	TEM-166	TEM
CAD09800.1	gb|CAD09800.1|ARO:3000873|TEM-1 [Salmonella enterica subsp. enterica serovar Typhi str. CT18]	ARO:3000873	Beta-lactam	antibiotic inactivation	TEM-1	TEM
AAS89982.1	gb|AAS89982.1|ARO:3000975|TEM-112 [Escherichia coli]	ARO:3000975	Beta-lactam	antibiotic inactivation	TEM-112	TEM
ABG77582.1	gb|ABG77582.1|ARO:3001021|TEM-155 [Proteus mirabilis]	ARO:3001021	Beta-lactam	antibiotic inactivation	TEM-155	TEM
AAQ98890.1	gb|AAQ98890.1|ARO:3000984|TEM-122 [Escherichia coli]	ARO:3000984	Beta-lactam	antibiotic inactivation	TEM-122	TEM
AJO16044.1	gb|AJO16044.1|ARO:3001391|TEM-214 [Escherichia coli]	ARO:3001391	Beta-lactam	antibiotic inactivation	TEM-214	TEM
AAL03985.1	gb|AAL03985.1|ARO:3000937|TEM-71 [Klebsiella pneumoniae]	ARO:3000937	Beta-lactam	antibiotic inactivation	TEM-71	TEM
ADL13944.1	gb|ADL13944.1|ARO:3000903|TEM-33 [Escherichia coli]	ARO:3000903	Beta-lactam	antibiotic inactivation	TEM-33	TEM
CAA38429.1	gb|CAA38429.1|ARO:3000874|TEM-2 [Pseudomonas aeruginosa]	ARO:3000874	Beta-lactam	antibiotic inactivation	TEM-2	TEM
ADP20705.1	gb|ADP20705.1|ARO:3001373|TEM-182 [Haemophilus parainfluenzae]	ARO:3001373	Beta-lactam	antibiotic inactivation	TEM-182	TEM
CAA76795.1	gb|CAA76795.1|ARO:3000893|TEM-22 [Klebsiella pneumoniae]	ARO:3000893	Beta-lactam	antibiotic inactivation	TEM-22	TEM
ABI74448.1	gb|ABI74448.1|ARO:3001018|TEM-151 [Escherichia coli]	ARO:3001018	Beta-lactam	antibiotic inactivation	TEM-151	TEM
AAR89359.1	gb|AAR89359.1|ARO:3000990|TEM-128 [Escherichia coli]	ARO:3000990	Beta-lactam	antibiotic inactivation	TEM-128	TEM
AEQ59621.1	gb|AEQ59621.1|ARO:3001051|TEM-191 [Escherichia coli]	ARO:3001051	Beta-lactam	antibiotic inactivation	TEM-191	TEM
AEL17198.1	gb|AEL17198.1|ARO:3001048|TEM-188 [Salmonella enterica]	ARO:3001048	Beta-lactam	antibiotic inactivation	TEM-188	TEM
AAL29436.1	gb|AAL29436.1|ARO:3000951|TEM-84 [Escherichia coli]	ARO:3000951	Beta-lactam	antibiotic inactivation	TEM-84	TEM
CAA73933.1	gb|CAA73933.1|ARO:3000921|TEM-52 [Klebsiella pneumoniae]	ARO:3000921	Beta-lactam	antibiotic inactivation	TEM-52	TEM
CAC67290.1	gb|CAC67290.1|ARO:3000962|TEM-95 [Escherichia coli]	ARO:3000962	Beta-lactam	antibiotic inactivation	TEM-95	TEM
AAS19171.1	gb|AAS19171.1|ARO:3000997|TEM-133 [Klebsiella pneumoniae]	ARO:3000997	Beta-lactam	antibiotic inactivation	TEM-133	TEM
AAM52207.1	gb|AAM52207.1|ARO:3000969|TEM-106 [Escherichia coli]	ARO:3000969	Beta-lactam	antibiotic inactivation	TEM-106	TEM
AAM52215.1	gb|AAM52215.1|ARO:3000970|TEM-107 [Klebsiella pneumoniae]	ARO:3000970	Beta-lactam	antibiotic inactivation	TEM-107	TEM
ADM61585.1	gb|ADM61585.1|ARO:3001047|TEM-187 [Proteus mirabilis]	ARO:3001047	Beta-lactam	antibiotic inactivation	TEM-187	TEM
AAL68923.1	gb|AAL68923.1|ARO:3000973|TEM-110 [Klebsiella pneumoniae]	ARO:3000973	Beta-lactam	antibiotic inactivation	TEM-110	TEM
CAB65358.1	gb|CAB65358.1|ARO:3000939|TEM-73 [Proteus mirabilis]	ARO:3000939	Beta-lactam	antibiotic inactivation	TEM-73	TEM
AAZ14083.2	gb|AAZ14083.2|ARO:3001012|TEM-145 [Escherichia coli]	ARO:3001012	Beta-lactam	antibiotic inactivation	TEM-145	TEM
AFS44742.1	gb|AFS44742.1|ARO:3001378|TEM-201 [Escherichia coli]	ARO:3001378	Beta-lactam	antibiotic inactivation	TEM-201	TEM
CAA76794.1	gb|CAA76794.1|ARO:3000892|TEM-21 [Klebsiella pneumoniae]	ARO:3000892	Beta-lactam	antibiotic inactivation	TEM-21	TEM
AAK71474.1	gb|AAK71474.1|ARO:3000956|TEM-89 [Proteus mirabilis]	ARO:3000956	Beta-lactam	antibiotic inactivation	TEM-89	TEM
ABO64442.1	gb|ABO64442.1|ARO:3001028|TEM-162 [Acinetobacter haemolyticus]	ARO:3001028	Beta-lactam	antibiotic inactivation	TEM-162	TEM
AAC72362.1	gb|AAC72362.1|ARO:3000882|TEM-10 [Morganella morganii]	ARO:3000882	Beta-lactam	antibiotic inactivation	TEM-10	TEM
AAO85882.1	gb|AAO85882.1|ARO:3000982|TEM-120 [Klebsiella oxytoca]	ARO:3000982	Beta-lactam	antibiotic inactivation	TEM-120	TEM
ABM54869.1	gb|ABM54869.1|ARO:3001025|TEM-159 [Proteus mirabilis]	ARO:3001025	Beta-lactam	antibiotic inactivation	TEM-159	TEM
AGZ20205.1	gb|AGZ20205.1|ARO:3001382|TEM-205 [Pseudomonas aeruginosa]	ARO:3001382	Beta-lactam	antibiotic inactivation	TEM-205	TEM
AHA58207.1	gb|AHA58207.1|ARO:3001390|TEM-213 [Pseudomonas aeruginosa]	ARO:3001390	Beta-lactam	antibiotic inactivation	TEM-213	TEM
AEQ59620.1	gb|AEQ59620.1|ARO:3001052|TEM-192 [Klebsiella pneumoniae]	ARO:3001052	Beta-lactam	antibiotic inactivation	TEM-192	TEM
CAD24670.1	gb|CAD24670.1|ARO:3000900|TEM-30 [Escherichia coli]	ARO:3000900	Beta-lactam	antibiotic inactivation	TEM-30	TEM
CDN33426.1	gb|CDN33426.1|ARO:3001394|TEM-217 [Enterobacter cloacae]	ARO:3001394	Beta-lactam	antibiotic inactivation	TEM-217	TEM
CAA41038.1	gb|CAA41038.1|ARO:3000878|TEM-6 [Escherichia coli]	ARO:3000878	Beta-lactam	antibiotic inactivation	TEM-6	TEM
ABB97007.1	gb|ABB97007.1|ARO:3000924|TEM-55 [Escherichia coli]	ARO:3000924	Beta-lactam	antibiotic inactivation	TEM-55	TEM
ADA79630.1	gb|ADA79630.1|ARO:3001037|TEM-171 [Escherichia coli]	ARO:3001037	Beta-lactam	antibiotic inactivation	TEM-171	TEM
AAC36883.1	gb|AAC36883.1|ARO:3000896|TEM-26 [Klebsiella pneumoniae]	ARO:3000896	Beta-lactam	antibiotic inactivation	TEM-26	TEM
AAS89983.1	gb|AAS89983.1|ARO:3000976|TEM-113 [Proteus mirabilis]	ARO:3000976	Beta-lactam	antibiotic inactivation	TEM-113	TEM
AAL29435.1	gb|AAL29435.1|ARO:3000950|TEM-83 [Escherichia coli]	ARO:3000950	Beta-lactam	antibiotic inactivation	TEM-83	TEM
CAB92324.1	gb|CAB92324.1|ARO:3000935|TEM-68 [Klebsiella pneumoniae]	ARO:3000935	Beta-lactam	antibiotic inactivation	TEM-68	TEM
ACF32746.1	gb|ACF32746.1|ARO:3001029|TEM-163 [Escherichia coli]	ARO:3001029	Beta-lactam	antibiotic inactivation	TEM-163	TEM
ABD60314.1	gb|ABD60314.1|ARO:3001005|TEM-142 [Escherichia coli]	ARO:3001005	Beta-lactam	antibiotic inactivation	TEM-142	TEM
CAA66659.1	gb|CAA66659.1|ARO:3000911|TEM-42 [Pseudomonas aeruginosa]	ARO:3000911	Beta-lactam	antibiotic inactivation	TEM-42	TEM
AEG64812.1	gb|AEG64812.1|ARO:3001374|TEM-185 [Escherichia coli]	ARO:3001374	Beta-lactam	antibiotic inactivation	TEM-185	TEM
AAK17194.1	gb|AAK17194.1|ARO:3000931|TEM-63 [Escherichia coli]	ARO:3000931	Beta-lactam	antibiotic inactivation	TEM-63	TEM
CAA71324.1	gb|CAA71324.1|ARO:3000918|TEM-49 [Escherichia coli]	ARO:3000918	Beta-lactam	antibiotic inactivation	TEM-49	TEM
ABI74447.1	gb|ABI74447.1|ARO:3001019|TEM-152 [Escherichia coli]	ARO:3001019	Beta-lactam	antibiotic inactivation	TEM-152	TEM
AAT46414.1	gb|AAT46414.1|ARO:3000987|TEM-125 [Escherichia coli]	ARO:3000987	Beta-lactam	antibiotic inactivation	TEM-125	TEM
AAK14792.1	gb|AAK14792.1|ARO:3000955|TEM-88 [Klebsiella pneumoniae]	ARO:3000955	Beta-lactam	antibiotic inactivation	TEM-88	TEM
CAL08007.1	gb|CAL08007.1|ARO:3001001|TEM-137 [Shigella sonnei]	ARO:3001001	Beta-lactam	antibiotic inactivation	TEM-137	TEM
AAM22276.1	gb|AAM22276.1|ARO:3000963|TEM-96 [Escherichia coli]	ARO:3000963	Beta-lactam	antibiotic inactivation	TEM-96	TEM
AGA83484.1	gb|AGA83484.1|ARO:3001369|TEM-153 [Escherichia coli]	ARO:3001369	Beta-lactam	antibiotic inactivation	TEM-153	TEM
AGW25367.1	gb|AGW25367.1|ARO:3001386|TEM-209 [Klebsiella pneumoniae]	ARO:3001386	Beta-lactam	antibiotic inactivation	TEM-209	TEM
CAA76796.1	gb|CAA76796.1|ARO:3000899|TEM-29 [Escherichia coli]	ARO:3000899	Beta-lactam	antibiotic inactivation	TEM-29	TEM
AAC32891.1	gb|AAC32891.1|ARO:3000898|TEM-28 [Escherichia coli]	ARO:3000898	Beta-lactam	antibiotic inactivation	TEM-28	TEM
AAV83795.1	gb|AAV83795.1|ARO:3001000|TEM-136 [Klebsiella pneumoniae]	ARO:3001000	Beta-lactam	antibiotic inactivation	TEM-136	TEM
AAN05029.1	gb|AAN05029.1|ARO:3000981|TEM-118 [Klebsiella oxytoca]	ARO:3000981	Beta-lactam	antibiotic inactivation	TEM-118	TEM
CAA76793.1	gb|CAA76793.1|ARO:3000891|TEM-20 [Klebsiella pneumoniae]	ARO:3000891	Beta-lactam	antibiotic inactivation	TEM-20	TEM
ACP18864.1	gb|ACP18864.1|ARO:3001035|TEM-169 [Salmonella enterica subsp. enterica serovar Infantis]	ARO:3001035	Beta-lactam	antibiotic inactivation	TEM-169	TEM
AAF05611.1	gb|AAF05611.1|ARO:3000946|TEM-79 [Escherichia coli]	ARO:3000946	Beta-lactam	antibiotic inactivation	TEM-79	TEM
AET99222.1	gb|AET99222.1|ARO:3001046|TEM-186 [Escherichia coli]	ARO:3001046	Beta-lactam	antibiotic inactivation	TEM-186	TEM
AAK30619.1	gb|AAK30619.1|ARO:3000957|TEM-90 [Escherichia coli]	ARO:3000957	Beta-lactam	antibiotic inactivation	TEM-90	TEM
CAQ00120.1	gb|CAQ00120.1|ARO:3001022|TEM-156 [Proteus mirabilis]	ARO:3001022	Beta-lactam	antibiotic inactivation	TEM-156	TEM
AAZ14084.2	gb|AAZ14084.2|ARO:3001013|TEM-146 [Escherichia coli]	ARO:3001013	Beta-lactam	antibiotic inactivation	TEM-146	TEM
CAG34105.1	gb|CAG34105.1|ARO:3000993|TEM-129 [Klebsiella oxytoca]	ARO:3000993	Beta-lactam	antibiotic inactivation	TEM-129	TEM
AAD22539.1	gb|AAD22539.1|ARO:3000923|TEM-54 [Escherichia coli]	ARO:3000923	Beta-lactam	antibiotic inactivation	TEM-54	TEM
AAS79107.1	gb|AAS79107.1|ARO:3000998|TEM-134 [Citrobacter koseri]	ARO:3000998	Beta-lactam	antibiotic inactivation	TEM-134	TEM
AIS39742.1	gb|AIS39742.1|ARO:3003157|TEM-219 [Escherichia coli]	ARO:3003157	Beta-lactam	antibiotic inactivation	TEM-219	TEM
CAA65888.1	gb|CAA65888.1|ARO:3001043|TEM-178 [Serratia marcescens]	ARO:3001043	Beta-lactam	antibiotic inactivation	TEM-178	TEM
CAJ17558.1	gb|CAJ17558.1|ARO:3001007|TEM-144 [Salmonella enterica subsp. enterica serovar Derby]	ARO:3001007	Beta-lactam	antibiotic inactivation	TEM-144	TEM
AAS89984.1	gb|AAS89984.1|ARO:3000977|TEM-114 [Enterobacter aerogenes]	ARO:3000977	Beta-lactam	antibiotic inactivation	TEM-114	TEM
CAA64682.1	gb|CAA64682.1|ARO:3000914|TEM-45 [Escherichia coli]	ARO:3000914	Beta-lactam	antibiotic inactivation	TEM-45	TEM
AAM61952.1	gb|AAM61952.1|ARO:3000967|TEM-104 [Klebsiella pneumoniae]	ARO:3000967	Beta-lactam	antibiotic inactivation	TEM-104	TEM
AAX56615.1	gb|AAX56615.1|ARO:3001004|TEM-141 [Enterobacter cloacae]	ARO:3001004	Beta-lactam	antibiotic inactivation	TEM-141	TEM
CBJ06718.1	gb|CBJ06718.1|ARO:3001042|TEM-177 [Proteus mirabilis]	ARO:3001042	Beta-lactam	antibiotic inactivation	TEM-177	TEM
CAC85660.1	gb|CAC85660.1|ARO:3000960|TEM-93 [Escherichia coli]	ARO:3000960	Beta-lactam	antibiotic inactivation	TEM-93	TEM
ABC96711.1	gb|ABC96711.1|ARO:3001016|TEM-149 [Enterobacter aerogenes]	ARO:3001016	Beta-lactam	antibiotic inactivation	TEM-149	TEM
AFC75523.1	gb|AFC75523.1|ARO:3001053|TEM-193 [Acinetobacter baumannii]	ARO:3001053	Beta-lactam	antibiotic inactivation	TEM-193	TEM
AAQ93491.1	gb|AAQ93491.1|ARO:3000986|TEM-124 [Morganella morganii]	ARO:3000986	Beta-lactam	antibiotic inactivation	TEM-124	TEM
CAC43229.1	gb|CAC43229.1|ARO:3000952|TEM-85 [Klebsiella pneumoniae]	ARO:3000952	Beta-lactam	antibiotic inactivation	TEM-85	TEM
CAO98721.1	gb|CAO98721.1|ARO:3000886|TEM-15 [Haemophilus parainfluenzae]	ARO:3000886	Beta-lactam	antibiotic inactivation	TEM-15	TEM
CBX53726.1	gb|CBX53726.1|ARO:3000910|TEM-40 [Escherichia coli]	ARO:3000910	Beta-lactam	antibiotic inactivation	TEM-40	TEM
AHJ78622.1	gb|AHJ78622.1|ARO:3001393|TEM-216 [Escherichia coli]	ARO:3001393	Beta-lactam	antibiotic inactivation	TEM-216	TEM
ABI81768.1	gb|ABI81768.1|ARO:3001023|TEM-157 [Enterobacter cloacae]	ARO:3001023	Beta-lactam	antibiotic inactivation	TEM-157	TEM
AFN69127.1	gb|AFN69127.1|ARO:3001058|TEM-199 [Proteus mirabilis]	ARO:3001058	Beta-lactam	antibiotic inactivation	TEM-199	TEM
AAN05028.1	gb|AAN05028.1|ARO:3000941|TEM-75 [Klebsiella pneumoniae]	ARO:3000941	Beta-lactam	antibiotic inactivation	TEM-75	TEM
ABM54870.1	gb|ABM54870.1|ARO:3001026|TEM-160 [Proteus mirabilis]	ARO:3001026	Beta-lactam	antibiotic inactivation	TEM-160	TEM
ACR22829.1	gb|ACR22829.1|ARO:3001034|TEM-168 [Escherichia coli]	ARO:3001034	Beta-lactam	antibiotic inactivation	TEM-168	TEM
CAI29263.1	gb|CAI29263.1|ARO:3000994|TEM-130 [Klebsiella pneumoniae]	ARO:3000994	Beta-lactam	antibiotic inactivation	TEM-130	TEM
AAL29433.1	gb|AAL29433.1|ARO:3000948|TEM-81 [Escherichia coli]	ARO:3000948	Beta-lactam	antibiotic inactivation	TEM-81	TEM
AFC75524.1	gb|AFC75524.1|ARO:3001054|TEM-194 [Acinetobacter baumannii]	ARO:3001054	Beta-lactam	antibiotic inactivation	TEM-194	TEM
AEK48085.1	gb|AEK48085.1|ARO:3001056|TEM-197 [Klebsiella pneumoniae]	ARO:3001056	Beta-lactam	antibiotic inactivation	TEM-197	TEM
AAZ23494.1	gb|AAZ23494.1|ARO:3001003|TEM-139 [Klebsiella pneumoniae]	ARO:3001003	Beta-lactam	antibiotic inactivation	TEM-139	TEM
AAN05026.1	gb|AAN05026.1|ARO:3000980|TEM-117 [Escherichia coli]	ARO:3000980	Beta-lactam	antibiotic inactivation	TEM-117	TEM
AAM15527.1	gb|AAM15527.1|ARO:3000947|TEM-80 [Enterobacter cloacae]	ARO:3000947	Beta-lactam	antibiotic inactivation	TEM-80	TEM
AHA80960.1	gb|AHA80960.1|ARO:3001388|TEM-211 [Proteus mirabilis]	ARO:3001388	Beta-lactam	antibiotic inactivation	TEM-211	TEM
AAY85632.1	gb|AAY85632.1|ARO:3001006|TEM-143 [Escherichia coli]	ARO:3001006	Beta-lactam	antibiotic inactivation	TEM-143	TEM
CAG25427.1	gb|CAG25427.1|ARO:3000999|TEM-135 [Salmonella enterica subsp. enterica serovar Typhimurium]	ARO:3000999	Beta-lactam	antibiotic inactivation	TEM-135	TEM
AAN04881.1	gb|AAN04881.1|ARO:3000978|TEM-115 [Klebsiella pneumoniae]	ARO:3000978	Beta-lactam	antibiotic inactivation	TEM-115	TEM
CCA61905.1	gb|CCA61905.1|ARO:3001375|TEM-184 [Escherichia coli]	ARO:3001375	Beta-lactam	antibiotic inactivation	TEM-184	TEM
AAM18924.1	gb|AAM18924.1|ARO:3000964|TEM-101 [Escherichia coli]	ARO:3000964	Beta-lactam	antibiotic inactivation	TEM-101	TEM
AAD22538.1	gb|AAD22538.1|ARO:3000922|TEM-53 [Klebsiella pneumoniae]	ARO:3000922	Beta-lactam	antibiotic inactivation	TEM-53	TEM
AAR89358.1	gb|AAR89358.1|ARO:3000989|TEM-127 [Escherichia coli]	ARO:3000989	Beta-lactam	antibiotic inactivation	TEM-127	TEM
AFN21551.1	gb|AFN21551.1|ARO:3000890|TEM-19 [Acinetobacter baumannii]	ARO:3000890	Beta-lactam	antibiotic inactivation	TEM-19	TEM
AAA25053.1	gb|AAA25053.1|ARO:3000884|TEM-12 [Klebsiella oxytoca]	ARO:3000884	Beta-lactam	antibiotic inactivation	TEM-12	TEM
CAA71323.1	gb|CAA71323.1|ARO:3000917|TEM-48 [Klebsiella pneumoniae]	ARO:3000917	Beta-lactam	antibiotic inactivation	TEM-48	TEM
ABX71157.1	gb|ABX71157.1|ARO:3001030|TEM-164 [Klebsiella pneumoniae]	ARO:3001030	Beta-lactam	antibiotic inactivation	TEM-164	TEM
ABB84515.1	gb|ABB84515.1|ARO:3001014|TEM-147 [Pseudomonas aeruginosa]	ARO:3001014	Beta-lactam	antibiotic inactivation	TEM-147	TEM
AAR10958.1	gb|AAR10958.1|ARO:3000995|TEM-131 [Salmonella enterica subsp. enterica serovar Typhimurium]	ARO:3000995	Beta-lactam	antibiotic inactivation	TEM-131	TEM
CAA46344.1	gb|CAA46344.1|ARO:3000880|TEM-8 [Klebsiella pneumoniae]	ARO:3000880	Beta-lactam	antibiotic inactivation	TEM-8	TEM
CAA45828.1	gb|CAA45828.1|ARO:3000875|TEM-3 [Klebsiella pneumoniae]	ARO:3000875	Beta-lactam	antibiotic inactivation	TEM-3	TEM
CAC85661.1	gb|CAC85661.1|ARO:3000961|TEM-94 [Escherichia coli]	ARO:3000961	Beta-lactam	antibiotic inactivation	TEM-94	TEM
AAL29434.1	gb|AAL29434.1|ARO:3000949|TEM-82 [Escherichia coli]	ARO:3000949	Beta-lactam	antibiotic inactivation	TEM-82	TEM
AAF01046.1	gb|AAF01046.1|ARO:3000936|TEM-70 [Escherichia coli]	ARO:3000936	Beta-lactam	antibiotic inactivation	TEM-70	TEM
CAC43230.1	gb|CAC43230.1|ARO:3000953|TEM-86 [Klebsiella pneumoniae]	ARO:3000953	Beta-lactam	antibiotic inactivation	TEM-86	TEM
AGL39384.1	gb|AGL39384.1|ARO:3001385|TEM-208 [Escherichia coli]	ARO:3001385	Beta-lactam	antibiotic inactivation	TEM-208	TEM
CAJ66089.1	gb|CAJ66089.1|ARO:3001017|TEM-150 [Escherichia coli]	ARO:3001017	Beta-lactam	antibiotic inactivation	TEM-150	TEM
ACJ04051.1	gb|ACJ04051.1|ARO:3001033|TEM-167 [Escherichia coli]	ARO:3001033	Beta-lactam	antibiotic inactivation	TEM-167	TEM
AAF05613.1	gb|AAF05613.1|ARO:3000942|TEM-76 [Escherichia coli]	ARO:3000942	Beta-lactam	antibiotic inactivation	TEM-76	TEM
ACO07310.1	gb|ACO07310.1|ARO:3001020|TEM-154 [Escherichia coli]	ARO:3001020	Beta-lactam	antibiotic inactivation	TEM-154	TEM
AAM61953.1	gb|AAM61953.1|ARO:3000968|TEM-105 [Escherichia coli]	ARO:3000968	Beta-lactam	antibiotic inactivation	TEM-105	TEM
AEL88240.1	gb|AEL88240.1|ARO:3001050|TEM-190 [Escherichia coli]	ARO:3001050	Beta-lactam	antibiotic inactivation	TEM-190	TEM
AAL77062.1	gb|AAL77062.1|ARO:3000974|TEM-111 [Escherichia coli]	ARO:3000974	Beta-lactam	antibiotic inactivation	TEM-111	TEM
AJO16045.1	gb|AJO16045.1|ARO:3001392|TEM-215 [Escherichia coli]	ARO:3001392	Beta-lactam	antibiotic inactivation	TEM-215	TEM
CAA46345.1	gb|CAA46345.1|ARO:3000894|TEM-24 [Klebsiella pneumoniae]	ARO:3000894	Beta-lactam	antibiotic inactivation	TEM-24	TEM
AEL79515.1	gb|AEL79515.1|ARO:3001049|TEM-189 [Escherichia coli]	ARO:3001049	Beta-lactam	antibiotic inactivation	TEM-189	TEM
ACJ43254.1	gb|ACJ43254.1|ARO:3000926|TEM-57 [Escherichia coli]	ARO:3000926	Beta-lactam	antibiotic inactivation	TEM-57	TEM
AAQ93490.1	gb|AAQ93490.1|ARO:3000985|TEM-123 [Proteus mirabilis]	ARO:3000985	Beta-lactam	antibiotic inactivation	TEM-123	TEM
AAM28884.1	gb|AAM28884.1|ARO:3000971|TEM-108 [Salmonella enterica subsp. enterica serovar Typhimurium]	ARO:3000971	Beta-lactam	antibiotic inactivation	TEM-108	TEM
AAC05975.1	gb|AAC05975.1|ARO:3000929|TEM-60 [Providencia stuartii]	ARO:3000929	Beta-lactam	antibiotic inactivation	TEM-60	TEM
AFE48832.1	gb|AFE48832.1|ARO:3001376|TEM-196 [Shigella sonnei]	ARO:3001376	Beta-lactam	antibiotic inactivation	TEM-196	TEM
WP_063864911.1	gb|WP_063864911.1|ARO:3000876|TEM-4 [Klebsiella pneumoniae]	ARO:3000876	Beta-lactam	antibiotic inactivation	TEM-4	TEM
AIW68620.1	gb|AIW68620.1|ARO:3003158|TEM-220 [Neisseria gonorrhoeae]	ARO:3003158	Beta-lactam	antibiotic inactivation	TEM-220	TEM
CAC33832.1	gb|CAC33832.1|ARO:3000851|THIN-B beta-lactamase [Janthinobacterium lividum]	ARO:3000851	Beta-lactam	antibiotic inactivation	THIN-B	THIN-B
AAD37403.1	gb|AAD37403.1|ARO:3003202|TLA-1 [Escherichia coli]	ARO:3003202	Beta-lactam	antibiotic inactivation	TLA-1	TLA-1/3
WP_059512353.1	gb|WP_059512353.1|ARO:3003204|TLA-3 [Enterobacteriaceae]	ARO:3003204	Beta-lactam	antibiotic inactivation	TLA-3	TLA-1/3
CAG27800.1	gb|CAG27800.1|ARO:3003203|TLA-2 [uncultured bacterium]	ARO:3003203	Beta-lactam	antibiotic inactivation	TLA-2	TLA-2
WP_063865147.1	gb|WP_063865147.1|ARO:3004105|TMB-1 [Proteobacteria]	ARO:3004105	Beta-lactam	antibiotic inactivation	TMB-1	TMB-1/2
BAM73613.1	gb|BAM73613.1|ARO:3004106|TMB-2 [Acinetobacter courvalinii]	ARO:3004106	Beta-lactam	antibiotic inactivation	TMB-2	TMB-1/2
AAN63648.1	gb|AAN63648.1|ARO:3000844|TUS-1 beta-lactamase [Myroides odoratus DSM 2801]	ARO:3000844	Beta-lactam	antibiotic inactivation	TUS-1	TUS
ALU64000	gb|ALU64000|ARO:3003713|VCC-1 [Vibrio cholerae]	ARO:3003713	Beta-lactam	antibiotic inactivation	VCC-1	VCC-1
AAS48620.1	gb|AAS48620.1|ARO:3002372|VEB-3 [Enterobacter cloacae]	ARO:3002372	Beta-lactam	antibiotic inactivation	VEB-3	VEB
ABN80430.1	gb|ABN80430.1|ARO:3002375|VEB-5 [Escherichia coli]	ARO:3002375	Beta-lactam	antibiotic inactivation	VEB-5	VEB
ACO56763.1	gb|ACO56763.1|ARO:3002376|VEB-7 [Acinetobacter baumannii]	ARO:3002376	Beta-lactam	antibiotic inactivation	VEB-7	VEB
ABM54868.1	gb|ABM54868.1|ARO:3002373|VEB-4 [Proteus mirabilis]	ARO:3002373	Beta-lactam	antibiotic inactivation	VEB-4	VEB
AAK14293.1	gb|AAK14293.1|ARO:3002378|VEB-9 [Pseudomonas aeruginosa]	ARO:3002378	Beta-lactam	antibiotic inactivation	VEB-9	VEB
AGH33739.1	gb|AGH33739.1|ARO:3002377|VEB-8 [Escherichia coli]	ARO:3002377	Beta-lactam	antibiotic inactivation	VEB-8	VEB
YP_001715362.1	gb|YP_001715362.1|ARO:3002370|VEB-1 [Acinetobacter baumannii AYE]	ARO:3002370	Beta-lactam	antibiotic inactivation	VEB-1	VEB
ACA34904.1	gb|ACA34904.1|ARO:3002374|VEB-6 [Proteus mirabilis]	ARO:3002374	Beta-lactam	antibiotic inactivation	VEB-6	VEB
AAK29174.1	gb|AAK29174.1|ARO:3002371|VEB-2 [Pseudomonas aeruginosa]	ARO:3002371	Beta-lactam	antibiotic inactivation	VEB-2	VEB
AAK14293.1	gb|AAK14293.1|ARO:3003711|VEB-1a [Pseudomonas aeruginosa]	ARO:3003711	Beta-lactam	antibiotic inactivation	VEB-1a	VEB
AAK14294.1	gb|AAK14294.1|ARO:3003712|VEB-1b [Pseudomonas aeruginosa]	ARO:3003712	Beta-lactam	antibiotic inactivation	VEB-1b	VEB
AGC50807.1	gb|AGC50807.1|ARO:3002307|VIM-37 [Pseudomonas aeruginosa]	ARO:3002307	Beta-lactam	antibiotic inactivation	VIM-37	VIM-clusterA
AAZ73123.1	gb|AAZ73123.1|ARO:3002282|VIM-12 [Klebsiella pneumoniae]	ARO:3002282	Beta-lactam	antibiotic inactivation	VIM-12	VIM-clusterA
AFN88953.1	gb|AFN88953.1|ARO:3002304|VIM-34 [Klebsiella pneumoniae]	ARO:3002304	Beta-lactam	antibiotic inactivation	VIM-34	VIM-clusterA
AFP99885.1	gb|AFP99885.1|ARO:3002299|VIM-29 [Escherichia coli]	ARO:3002299	Beta-lactam	antibiotic inactivation	VIM-29	VIM-clusterA
ABW90721.1	gb|ABW90721.1|ARO:3002287|VIM-17 [Pseudomonas aeruginosa]	ARO:3002287	Beta-lactam	antibiotic inactivation	VIM-17	VIM-clusterA
AJP67511.1	gb|AJP67511.1|ARO:3003179|VIM-43 [Pseudomonas aeruginosa]	ARO:3003179	Beta-lactam	antibiotic inactivation	VIM-43	VIM-clusterA
AAS13759.1	gb|AAS13759.1|ARO:3002278|VIM-8 [Pseudomonas aeruginosa]	ARO:3002278	Beta-lactam	antibiotic inactivation	VIM-8	VIM-clusterA
ACT33323.1	gb|ACT33323.1|ARO:3002293|VIM-23 [Enterobacter cloacae]	ARO:3002293	Beta-lactam	antibiotic inactivation	VIM-23	VIM-clusterA
AGE83081.2	gb|AGE83081.2|ARO:3002308|VIM-38 [Pseudomonas aeruginosa]	ARO:3002308	Beta-lactam	antibiotic inactivation	VIM-38	VIM-clusterA
ABR10840.1	gb|ABR10840.1|ARO:3002272|VIM-2 [Pseudomonas aeruginosa]	ARO:3002272	Beta-lactam	antibiotic inactivation	VIM-2	VIM-clusterA
AAN84550.1	gb|AAN84550.1|ARO:3002276|VIM-6 [Pseudomonas putida]	ARO:3002276	Beta-lactam	antibiotic inactivation	VIM-6	VIM-clusterA
AET05999.1	gb|AET05999.1|ARO:3002300|VIM-30 [Pseudomonas aeruginosa]	ARO:3002300	Beta-lactam	antibiotic inactivation	VIM-30	VIM-clusterA
CBY80143.1	gb|CBY80143.1|ARO:3002296|VIM-26 [Klebsiella pneumoniae]	ARO:3002296	Beta-lactam	antibiotic inactivation	VIM-26	VIM-clusterA
AAT36613.1	gb|AAT36613.1|ARO:3002281|VIM-11 [Pseudomonas aeruginosa]	ARO:3002281	Beta-lactam	antibiotic inactivation	VIM-11	VIM-clusterA
AGC50805.1	gb|AGC50805.1|ARO:3002305|VIM-35 [Klebsiella oxytoca]	ARO:3002305	Beta-lactam	antibiotic inactivation	VIM-35	VIM-clusterA
ACV13198.1	gb|ACV13198.1|ARO:3002290|VIM-20 [Pseudomonas aeruginosa]	ARO:3002290	Beta-lactam	antibiotic inactivation	VIM-20	VIM-clusterA
ACB54703.1	gb|ACB54703.1|ARO:3002286|VIM-16 [Pseudomonas aeruginosa]	ARO:3002286	Beta-lactam	antibiotic inactivation	VIM-16	VIM-clusterA
AEI25539.1	gb|AEI25539.1|ARO:3002298|VIM-28 [Pseudomonas aeruginosa]	ARO:3002298	Beta-lactam	antibiotic inactivation	VIM-28	VIM-clusterA
AAN52134.1	gb|AAN52134.1|ARO:3002275|VIM-5 [Klebsiella pneumoniae]	ARO:3002275	Beta-lactam	antibiotic inactivation	VIM-5	VIM-clusterA
ADO50679.1	gb|ADO50679.1|ARO:3002295|VIM-25 [Proteus mirabilis]	ARO:3002295	Beta-lactam	antibiotic inactivation	VIM-25	VIM-clusterA
AFK24647.1	gb|AFK24647.1|ARO:3002301|VIM-31 [Enterobacter cloacae]	ARO:3002301	Beta-lactam	antibiotic inactivation	VIM-31	VIM-clusterA
ACY29468.1	gb|ACY29468.1|ARO:3002289|VIM-19 [Escherichia coli]	ARO:3002289	Beta-lactam	antibiotic inactivation	VIM-19	VIM-clusterA
ADX78234.1	gb|ADX78234.1|ARO:3002297|VIM-27 [Klebsiella pneumoniae]	ARO:3002297	Beta-lactam	antibiotic inactivation	VIM-27	VIM-clusterA
CAJ32502.1	gb|CAJ32502.1|ARO:3002274|VIM-4 [Pseudomonas aeruginosa]	ARO:3002274	Beta-lactam	antibiotic inactivation	VIM-4	VIM-clusterA
AGS82586.1	gb|AGS82586.1|ARO:3002309|VIM-39 [Klebsiella pneumoniae]	ARO:3002309	Beta-lactam	antibiotic inactivation	VIM-39	VIM-clusterA
AAN63496.1	gb|AAN63496.1|ARO:3002271|VIM-1 [Pseudomonas aeruginosa]	ARO:3002271	Beta-lactam	antibiotic inactivation	VIM-1	VIM-clusterA
AAS13761.1	gb|AAS13761.1|ARO:3002280|VIM-10 [Pseudomonas aeruginosa]	ARO:3002280	Beta-lactam	antibiotic inactivation	VIM-10	VIM-clusterA
ADL27533.1	gb|ADL27533.1|ARO:3002294|VIM-24 [Klebsiella pneumoniae]	ARO:3002294	Beta-lactam	antibiotic inactivation	VIM-24	VIM-clusterA
AEZ49857.1	gb|AEZ49857.1|ARO:3002302|VIM-32 [Klebsiella oxytoca]	ARO:3002302	Beta-lactam	antibiotic inactivation	VIM-32	VIM-clusterA
ABC94518.1	gb|ABC94518.1|ARO:3002283|VIM-13 [Pseudomonas aeruginosa]	ARO:3002283	Beta-lactam	antibiotic inactivation	VIM-13	VIM-clusterA
AAT48653.1	gb|AAT48653.1|ARO:3002284|VIM-14 [Pseudomonas aeruginosa]	ARO:3002284	Beta-lactam	antibiotic inactivation	VIM-14	VIM-clusterA
AGC50806.1	gb|AGC50806.1|ARO:3002306|VIM-36 [Pseudomonas aeruginosa]	ARO:3002306	Beta-lactam	antibiotic inactivation	VIM-36	VIM-clusterA
AJP08641.1	gb|AJP08641.1|ARO:3003178|VIM-42 [Klebsiella pneumoniae]	ARO:3003178	Beta-lactam	antibiotic inactivation	VIM-42	VIM-clusterA
ACB54702.1	gb|ACB54702.1|ARO:3002285|VIM-15 [Pseudomonas aeruginosa]	ARO:3002285	Beta-lactam	antibiotic inactivation	VIM-15	VIM-clusterA
AAS13760.1	gb|AAS13760.1|ARO:3002279|VIM-9 [Pseudomonas aeruginosa]	ARO:3002279	Beta-lactam	antibiotic inactivation	VIM-9	VIM-clusterA
AAG27703.1	gb|AAG27703.1|ARO:3002273|VIM-3 [Pseudomonas aeruginosa]	ARO:3002273	Beta-lactam	antibiotic inactivation	VIM-3	VIM-clusterA
CAO83029.1	gb|CAO83029.1|ARO:3002288|VIM-18 [Pseudomonas aeruginosa]	ARO:3002288	Beta-lactam	antibiotic inactivation	VIM-18	VIM-clusterA
AFP99175.1	gb|AFP99175.1|ARO:3002303|VIM-33 [Klebsiella pneumoniae]	ARO:3002303	Beta-lactam	antibiotic inactivation	VIM-33	VIM-clusterA
CAD61201.1	gb|CAD61201.1|ARO:3002277|VIM-7 [Pseudomonas aeruginosa]	ARO:3002277	Beta-lactam	antibiotic inactivation	VIM-7	VIM-clusterB
AAX55643.1	gb|AAX55643.1|ARO:3003558|y56 beta-lactamase [Yersinia enterocolitica]	ARO:3003558	Beta-lactam	antibiotic inactivation	y56 beta-lactamase	y56
AGC51118.1	gb|AGC51118.1|ARO:3000617|mecA [Staphylococcus aureus]	ARO:3000617	Beta-lactam	antibiotic target replacement	mecA	mecA
BAI83385.1	gb|BAI83385.1|ARO:3003440|mecB [Macrococcus caseolyticus]	ARO:3003440	Beta-lactam	antibiotic target replacement	mecB	mecB
WP_000725529.1	gb|WP_000725529.1|ARO:3001209|mecC [Staphylococcus]	ARO:3001209	Beta-lactam	antibiotic target replacement	mecC	mecC
AAP82271	gb|AAP82271|ARO:3004123|Burkholderia pseudomallei Omp38 [Burkholderia pseudomallei]	ARO:3004123	Beta-lactam	efflux pump	Burkholderia pseudomallei Omp38	Omp38
CAA09666	gb|CAA09666|ARO:3004122|Klebsiella pneumoniae OmpK37 [Klebsiella pneumoniae]	ARO:3004122	Beta-lactam	efflux pump	Klebsiella pneumoniae OmpK37	OmpK37
ABU39979.1	gb|ABU39979.1|ARO:3000217|blaR1 [Bacillus clausii]	ARO:3000217	Beta-lactam	Regulator	blaR1	blaR1
YP_001245420.1	gb|YP_001245420.1|ARO:3000215|mecR1 [Staphylococcus aureus subsp. aureus JH9]	ARO:3000215	Beta-lactam	Regulator	mecR1	mecR1
CAA79966.1	gb|CAA79966.1|ARO:3003665|NmcR [Enterobacter cloacae]	ARO:3003665	Beta-lactam	Regulator	NmcR	NmcR
ALV80601.1	gb|ALV80601.1|ARO:3003801|bcr-1 [Pseudomonas aeruginosa]	ARO:3003801	etc	efflux pump	bcr-1	bcr-1
AFK80333.1	gb|AFK80333.1|ARO:3001313|facT [Streptomyces sp. WAC5292]	ARO:3001313	etc	efflux pump	facT	facT
NP_415632.1	gb|NP_415632.1|ARO:3003844|mfd [Escherichia coli str. K-12 substr. MG1655]	ARO:3003844	Fluoroquinolone	antibiotic target protection	mfd	mfd
CCP46182.1	gb|CCP46182.1|ARO:3003035|mfpA [Mycobacterium tuberculosis H37Rv]	ARO:3003035	Fluoroquinolone	antibiotic target protection	mfpA	mfpA
AAZ04784.1	gb|AAZ04784.1|ARO:3002711|QnrA5 [Shewanella algae]	ARO:3002711	Fluoroquinolone	antibiotic target protection	QnrA5	QnrA
AAZ04783.1	gb|AAZ04783.1|ARO:3002710|QnrA4 [Shewanella algae]	ARO:3002710	Fluoroquinolone	antibiotic target protection	QnrA4	QnrA
AAZ04782.1	gb|AAZ04782.1|ARO:3002709|QnrA3 [Shewanella algae]	ARO:3002709	Fluoroquinolone	antibiotic target protection	QnrA3	QnrA
ACV83303.2	gb|ACV83303.2|ARO:3002713|QnrA7 [Shewanella algae]	ARO:3002713	Fluoroquinolone	antibiotic target protection	QnrA7	QnrA
ADU33193.1	gb|ADU33193.1|ARO:3002708|QnrA2 [Shewanella algae]	ARO:3002708	Fluoroquinolone	antibiotic target protection	QnrA2	QnrA
AAZ78355.1	gb|AAZ78355.1|ARO:3002712|QnrA6 [Proteus mirabilis]	ARO:3002712	Fluoroquinolone	antibiotic target protection	QnrA6	QnrA
ABI50486.1	gb|ABI50486.1|ARO:3002707|QnrA1 [Klebsiella pneumoniae]	ARO:3002707	Fluoroquinolone	antibiotic target protection	QnrA1	QnrA
AGL43631.1	gb|AGL43631.1|ARO:3002782|QnrB70 [Citrobacter braakii]	ARO:3002782	Fluoroquinolone	antibiotic target protection	QnrB70	QnrB
AFR46589.1	gb|AFR46589.1|ARO:3002771|QnrB58 [Citrobacter freundii]	ARO:3002771	Fluoroquinolone	antibiotic target protection	QnrB58	QnrB
AGL43627.1	gb|AGL43627.1|ARO:3002778|QnrB66 [Citrobacter freundii]	ARO:3002778	Fluoroquinolone	antibiotic target protection	QnrB66	QnrB
AFU25658.1	gb|AFU25658.1|ARO:3002762|QnrB47 [Citrobacter freundii]	ARO:3002762	Fluoroquinolone	antibiotic target protection	QnrB47	QnrB
AEL00461.1	gb|AEL00461.1|ARO:3002753|QnrB38 [Citrobacter freundii]	ARO:3002753	Fluoroquinolone	antibiotic target protection	QnrB38	QnrB
CAP45903.1	gb|CAP45903.1|ARO:3002733|QnrB18 [Citrobacter freundii]	ARO:3002733	Fluoroquinolone	antibiotic target protection	QnrB18	QnrB
ABG56269.1	gb|ABG56269.1|ARO:3002724|QnrB10 [Citrobacter freundii]	ARO:3002724	Fluoroquinolone	antibiotic target protection	QnrB10	QnrB
ABX72042.1	gb|ABX72042.1|ARO:3002727|QnrB13 [Citrobacter freundii]	ARO:3002727	Fluoroquinolone	antibiotic target protection	QnrB13	QnrB
AEL00458.1	gb|AEL00458.1|ARO:3002751|QnrB36 [Citrobacter freundii]	ARO:3002751	Fluoroquinolone	antibiotic target protection	QnrB36	QnrB
CCI51002.2	gb|CCI51002.2|ARO:3002767|QnrB54 [Citrobacter freundii]	ARO:3002767	Fluoroquinolone	antibiotic target protection	QnrB54	QnrB
ACS71747.1	gb|ACS71747.1|ARO:3002738|QnrB23 [Citrobacter freundii]	ARO:3002738	Fluoroquinolone	antibiotic target protection	QnrB23	QnrB
ABO93588.1	gb|ABO93588.1|ARO:3002715|QnrB2 [Proteus mirabilis]	ARO:3002715	Fluoroquinolone	antibiotic target protection	QnrB2	QnrB
ADI46626.1	gb|ADI46626.1|ARO:3002739|QnrB24 [Citrobacter freundii]	ARO:3002739	Fluoroquinolone	antibiotic target protection	QnrB24	QnrB
AEQ94272.1	gb|AEQ94272.1|ARO:3002757|QnrB42 [Klebsiella pneumoniae]	ARO:3002757	Fluoroquinolone	antibiotic target protection	QnrB42	QnrB
BAN04737.1	gb|BAN04737.1|ARO:3002774|QnrB61 [Citrobacter braakii]	ARO:3002774	Fluoroquinolone	antibiotic target protection	QnrB61	QnrB
AGL43632.1	gb|AGL43632.1|ARO:3002783|QnrB71 [Citrobacter braakii]	ARO:3002783	Fluoroquinolone	antibiotic target protection	QnrB71	QnrB
ABS30107.1	gb|ABS30107.1|ARO:3002725|QnrB11 [Citrobacter freundii]	ARO:3002725	Fluoroquinolone	antibiotic target protection	QnrB11	QnrB
ABP87778.1	gb|ABP87778.1|ARO:3002720|QnrB6 [Pantoea agglomerans]	ARO:3002720	Fluoroquinolone	antibiotic target protection	QnrB6	QnrB
AFD54601.1	gb|AFD54601.1|ARO:3002764|QnrB49 [Citrobacter freundii]	ARO:3002764	Fluoroquinolone	antibiotic target protection	QnrB49	QnrB
CAP45902.1	gb|CAP45902.1|ARO:3002732|QnrB17 [Citrobacter freundii]	ARO:3002732	Fluoroquinolone	antibiotic target protection	QnrB17	QnrB
AFR46590.1	gb|AFR46590.1|ARO:3002772|QnrB59 [Citrobacter freundii]	ARO:3002772	Fluoroquinolone	antibiotic target protection	QnrB59	QnrB
ABC17629.1	gb|ABC17629.1|ARO:3002716|QnrB3 [Escherichia coli]	ARO:3002716	Fluoroquinolone	antibiotic target protection	QnrB3	QnrB
ADM52188.1	gb|ADM52188.1|ARO:3002743|QnrB28 [Citrobacter freundii]	ARO:3002743	Fluoroquinolone	antibiotic target protection	QnrB28	QnrB
AGL43626.1	gb|AGL43626.1|ARO:3002777|QnrB65 [Citrobacter freundii]	ARO:3002777	Fluoroquinolone	antibiotic target protection	QnrB65	QnrB
AGK90303.1	gb|AGK90303.1|ARO:3002734|QnrB19 [Escherichia coli]	ARO:3002734	Fluoroquinolone	antibiotic target protection	QnrB19	QnrB
AEL31272.1	gb|AEL31272.1|ARO:3002756|QnrB41 [Citrobacter freundii]	ARO:3002756	Fluoroquinolone	antibiotic target protection	QnrB41	QnrB
ADW54092.1	gb|ADW54092.1|ARO:3002761|QnrB46 [Klebsiella pneumoniae]	ARO:3002761	Fluoroquinolone	antibiotic target protection	QnrB46	QnrB
AEL00450.1	gb|AEL00450.1|ARO:3002747|QnrB32 [Citrobacter freundii]	ARO:3002747	Fluoroquinolone	antibiotic target protection	QnrB32	QnrB
ACM50952.1	gb|ACM50952.1|ARO:3002736|QnrB21 [Escherichia coli]	ARO:3002736	Fluoroquinolone	antibiotic target protection	QnrB21	QnrB
ABW03156.3	gb|ABW03156.3|ARO:3002721|QnrB7 [Enterobacter cloacae]	ARO:3002721	Fluoroquinolone	antibiotic target protection	QnrB7	QnrB
ADN94685.1	gb|ADN94685.1|ARO:3002740|QnrB25 [Citrobacter freundii]	ARO:3002740	Fluoroquinolone	antibiotic target protection	QnrB25	QnrB
AHE41343.1	gb|AHE41343.1|ARO:3002768|QnrB55 [Raoultella terrigena]	ARO:3002768	Fluoroquinolone	antibiotic target protection	QnrB55	QnrB
ABX72044.1	gb|ABX72044.1|ARO:3002728|QnrB14 [Citrobacter freundii]	ARO:3002728	Fluoroquinolone	antibiotic target protection	QnrB14	QnrB
AFY16910.1	gb|AFY16910.1|ARO:3002775|QnrB62 [Citrobacter freundii]	ARO:3002775	Fluoroquinolone	antibiotic target protection	QnrB62	QnrB
AEL00459.1	gb|AEL00459.1|ARO:3002752|QnrB37 [Citrobacter freundii]	ARO:3002752	Fluoroquinolone	antibiotic target protection	QnrB37	QnrB
AFH88686.1	gb|AFH88686.1|ARO:3002763|QnrB48 [Citrobacter freundii]	ARO:3002763	Fluoroquinolone	antibiotic target protection	QnrB48	QnrB
ABC86904.1	gb|ABC86904.1|ARO:3002714|QnrB1 [Klebsiella pneumoniae]	ARO:3002714	Fluoroquinolone	antibiotic target protection	QnrB1	QnrB
AEL00451.1	gb|AEL00451.1|ARO:3002748|QnrB33 [Citrobacter braakii]	ARO:3002748	Fluoroquinolone	antibiotic target protection	QnrB33	QnrB
AGT59159.1	gb|AGT59159.1|ARO:3002785|QnrB73 [Citrobacter freundii]	ARO:3002785	Fluoroquinolone	antibiotic target protection	QnrB73	QnrB
ADM52193.1	gb|ADM52193.1|ARO:3002744|QnrB29 [Citrobacter freundii]	ARO:3002744	Fluoroquinolone	antibiotic target protection	QnrB29	QnrB
AEL00452.1	gb|AEL00452.1|ARO:3002749|QnrB34 [Citrobacter werkmanii]	ARO:3002749	Fluoroquinolone	antibiotic target protection	QnrB34	QnrB
ACS71746.1	gb|ACS71746.1|ARO:3002737|QnrB22 [Citrobacter werkmanii]	ARO:3002737	Fluoroquinolone	antibiotic target protection	QnrB22	QnrB
AFA52644.1	gb|AFA52644.1|ARO:3002760|QnrB45 [Escherichia coli]	ARO:3002760	Fluoroquinolone	antibiotic target protection	QnrB45	QnrB
AGL43629.1	gb|AGL43629.1|ARO:3002780|QnrB68 [Citrobacter braakii]	ARO:3002780	Fluoroquinolone	antibiotic target protection	QnrB68	QnrB
AFR46587.1	gb|AFR46587.1|ARO:3002769|QnrB56 [Citrobacter freundii]	ARO:3002769	Fluoroquinolone	antibiotic target protection	QnrB56	QnrB
AEL31271.1	gb|AEL31271.1|ARO:3002755|QnrB40 [Citrobacter braakii]	ARO:3002755	Fluoroquinolone	antibiotic target protection	QnrB40	QnrB
CAO82104.1	gb|CAO82104.1|ARO:3002726|QnrB12 [Citrobacter werkmanii]	ARO:3002726	Fluoroquinolone	antibiotic target protection	QnrB12	QnrB
ABW03157.2	gb|ABW03157.2|ARO:3002722|QnrB8 [Citrobacter freundii]	ARO:3002722	Fluoroquinolone	antibiotic target protection	QnrB8	QnrB
AGL43630.1	gb|AGL43630.1|ARO:3002781|QnrB69 [Citrobacter freundii]	ARO:3002781	Fluoroquinolone	antibiotic target protection	QnrB69	QnrB
ABX72227.1	gb|ABX72227.1|ARO:3002730|QnrB15 [Citrobacter freundii]	ARO:3002730	Fluoroquinolone	antibiotic target protection	QnrB15	QnrB
AEH59666.1	gb|AEH59666.1|ARO:3002741|QnrB26 [Proteus vulgaris]	ARO:3002741	Fluoroquinolone	antibiotic target protection	QnrB26	QnrB
AGL43625.1	gb|AGL43625.1|ARO:3002776|QnrB64 [Citrobacter freundii]	ARO:3002776	Fluoroquinolone	antibiotic target protection	QnrB64	QnrB
ABV66096.1	gb|ABV66096.1|ARO:3002731|QnrB16 [Citrobacter freundii]	ARO:3002731	Fluoroquinolone	antibiotic target protection	QnrB16	QnrB
ABP88094.1	gb|ABP88094.1|ARO:3002723|QnrB9 [Citrobacter freundii]	ARO:3002723	Fluoroquinolone	antibiotic target protection	QnrB9	QnrB
AFU25656.1	gb|AFU25656.1|ARO:3002765|QnrB50 [Citrobacter freundii]	ARO:3002765	Fluoroquinolone	antibiotic target protection	QnrB50	QnrB
ADM52186.1	gb|ADM52186.1|ARO:3002742|QnrB27 [Citrobacter braakii]	ARO:3002742	Fluoroquinolone	antibiotic target protection	QnrB27	QnrB
AFR46588.1	gb|AFR46588.1|ARO:3002770|QnrB57 [Citrobacter freundii]	ARO:3002770	Fluoroquinolone	antibiotic target protection	QnrB57	QnrB
AGL43628.1	gb|AGL43628.1|ARO:3002779|QnrB67 [Citrobacter braakii]	ARO:3002779	Fluoroquinolone	antibiotic target protection	QnrB67	QnrB
ABC17630.2	gb|ABC17630.2|ARO:3002718|QnrB4 [Escherichia coli]	ARO:3002718	Fluoroquinolone	antibiotic target protection	QnrB4	QnrB
AEL00456.1	gb|AEL00456.1|ARO:3002750|QnrB35 [Citrobacter freundii]	ARO:3002750	Fluoroquinolone	antibiotic target protection	QnrB35	QnrB
AFA52645.1	gb|AFA52645.1|ARO:3002759|QnrB44 [Escherichia coli]	ARO:3002759	Fluoroquinolone	antibiotic target protection	QnrB44	QnrB
ABC17628.1	gb|ABC17628.1|ARO:3002719|QnrB5 [Salmonella enterica subsp. enterica serovar Berta]	ARO:3002719	Fluoroquinolone	antibiotic target protection	QnrB5	QnrB
BAG55487.1	gb|BAG55487.1|ARO:3002735|QnrB20 [Escherichia coli]	ARO:3002735	Fluoroquinolone	antibiotic target protection	QnrB20	QnrB
ADM52194.1	gb|ADM52194.1|ARO:3002745|QnrB30 [Citrobacter braakii]	ARO:3002745	Fluoroquinolone	antibiotic target protection	QnrB30	QnrB
AHX97725.1	gb|AHX97725.1|ARO:3002786|QnrB74 [Escherichia coli]	ARO:3002786	Fluoroquinolone	antibiotic target protection	QnrB74	QnrB
BAN04743.1	gb|BAN04743.1|ARO:3002773|QnrB60 [Citrobacter freundii]	ARO:3002773	Fluoroquinolone	antibiotic target protection	QnrB60	QnrB
AFA52643.1	gb|AFA52643.1|ARO:3002758|QnrB43 [Escherichia coli]	ARO:3002758	Fluoroquinolone	antibiotic target protection	QnrB43	QnrB
ADQ43424.1	gb|ADQ43424.1|ARO:3002746|QnrB31 [Klebsiella pneumoniae]	ARO:3002746	Fluoroquinolone	antibiotic target protection	QnrB31	QnrB
AGN92479.1	gb|AGN92479.1|ARO:3002784|QnrB72 [Citrobacter sp. TR21_24]	ARO:3002784	Fluoroquinolone	antibiotic target protection	QnrB72	QnrB
ACK75961.1	gb|ACK75961.1|ARO:3002787|QnrC [Proteus mirabilis]	ARO:3002787	Fluoroquinolone	antibiotic target protection	QnrC	QnrC
AHY03238.1	gb|AHY03238.1|ARO:3002789|QnrD2 [Salmonella enterica subsp. enterica serovar Hadar]	ARO:3002789	Fluoroquinolone	antibiotic target protection	QnrD2	QnrD
ACG70184.1	gb|ACG70184.1|ARO:3002788|QnrD1 [Salmonella enterica subsp. enterica serovar Bovismorbificans]	ARO:3002788	Fluoroquinolone	antibiotic target protection	QnrD1	QnrD
AEG74318.1	gb|AEG74318.1|ARO:3002795|QnrS6 [Aeromonas hydrophila]	ARO:3002795	Fluoroquinolone	antibiotic target protection	QnrS6	QnrS
AHE41345.1	gb|AHE41345.1|ARO:3002797|QnrS8 [Klebsiella pneumoniae]	ARO:3002797	Fluoroquinolone	antibiotic target protection	QnrS8	QnrS
ABG56870.1	gb|ABG56870.1|ARO:3002790|QnrS1 [Klebsiella pneumoniae]	ARO:3002790	Fluoroquinolone	antibiotic target protection	QnrS1	QnrS
AEG74319.1	gb|AEG74319.1|ARO:3002794|QnrS5 [Aeromonas sobria]	ARO:3002794	Fluoroquinolone	antibiotic target protection	QnrS5	QnrS
ACJ24509.1	gb|ACJ24509.1|ARO:3002793|QnrS4 [Salmonella enterica subsp. enterica serovar Stanley]	ARO:3002793	Fluoroquinolone	antibiotic target protection	QnrS4	QnrS
AHF20043.1	gb|AHF20043.1|ARO:3002798|QnrS9 [Klebsiella pneumoniae]	ARO:3002798	Fluoroquinolone	antibiotic target protection	QnrS9	QnrS
ABU52984.1	gb|ABU52984.1|ARO:3002792|QnrS3 [Escherichia coli]	ARO:3002792	Fluoroquinolone	antibiotic target protection	QnrS3	QnrS
AHE41344.1	gb|AHE41344.1|ARO:3002796|QnrS7 [Escherichia coli]	ARO:3002796	Fluoroquinolone	antibiotic target protection	QnrS7	QnrS
ABF47470.1	gb|ABF47470.1|ARO:3002791|QnrS2 [Salmonella enterica subsp. enterica serovar Anatum]	ARO:3002791	Fluoroquinolone	antibiotic target protection	QnrS2	QnrS
ADI55014.1	gb|ADI55014.1|ARO:3002801|QnrVC4 [Aeromonas caviae]	ARO:3002801	Fluoroquinolone	antibiotic target protection	QnrVC4	QnrVC
AEM62764.1	gb|AEM62764.1|ARO:3002802|QnrVC5 [Vibrio fluvialis]	ARO:3002802	Fluoroquinolone	antibiotic target protection	QnrVC5	QnrVC
ACC54440.2	gb|ACC54440.2|ARO:3002799|QnrVC1 [Vibrio cholerae]	ARO:3002799	Fluoroquinolone	antibiotic target protection	QnrVC1	QnrVC
AGH08253.1	gb|AGH08253.1|ARO:3002803|QnrVC6 [Vibrio parahaemolyticus]	ARO:3002803	Fluoroquinolone	antibiotic target protection	QnrVC6	QnrVC
AJA36815.1	gb|AJA36815.1|ARO:3003193|QnrVC7 [Vibrio cholerae]	ARO:3003193	Fluoroquinolone	antibiotic target protection	QnrVC7	QnrVC
ADI81040.1	gb|ADI81040.1|ARO:3002800|QnrVC3 [Vibrio cholerae non-O1/non-O139]	ARO:3002800	Fluoroquinolone	antibiotic target protection	QnrVC3	QnrVC
AAC43550.1	gb|AAC43550.1|ARO:3003967|lrfA [Mycobacterium smegmatis str. MC2 155]	ARO:3003967	Fluoroquinolone	efflux pump	lrfA	lrfA
NP_417544.5	gb|NP_417544.5|ARO:3000024|patA [Escherichia coli str. K-12 substr. MG1655]	ARO:3000024	Fluoroquinolone	efflux pump	patA	patA
NP_358969.1	gb|NP_358969.1|ARO:3000025|patB [Streptococcus pneumoniae R6]	ARO:3000025	Fluoroquinolone	efflux pump	patB	patB
BAA32493.1	gb|BAA32493.1|ARO:3000423|FomA [Streptomyces wedmorensis]	ARO:3000423	etc	antibiotic inactivation	FomA	FomA
BAA32494.1	gb|BAA32494.1|ARO:3000449|FomB [Streptomyces wedmorensis]	ARO:3000449	etc	antibiotic inactivation	FomB	FomB
NP_249820.1	gb|NP_249820.1|ARO:3000149|fosA [Pseudomonas aeruginosa PAO1]	ARO:3000149	etc	antibiotic inactivation	FosA	FosA
ACC85616.1	gb|ACC85616.1|ARO:3002804|FosA2 [Enterobacter cloacae]	ARO:3002804	etc	antibiotic inactivation	FosA2	FosA2
AEG78825.1	gb|AEG78825.1|ARO:3002872|FosA3 [Escherichia coli]	ARO:3002872	etc	antibiotic inactivation	FosA3	FosA3/4
BAP18892.1	gb|BAP18892.1|ARO:3003210|FosA4 [Escherichia coli]	ARO:3003210	etc	antibiotic inactivation	FosA4	FosA3/4
AJE60855.1	gb|AJE60855.1|ARO:3003209|FosA5 [Escherichia coli]	ARO:3003209	etc	antibiotic inactivation	FosA5	FosA5/6
WP_069174570.1	gb|WP_069174570.1|ARO:3004111|FosA6 [Escherichia coli]	ARO:3004111	etc	antibiotic inactivation	FosA6	FosA5/6
KKE03230.1	gb|KKE03230.1|ARO:3004113|FosA7 [Salmonella enterica subsp. enterica serovar Heidelberg]	ARO:3004113	etc	antibiotic inactivation	FosA7	FosA7
NP_831795.1	gb|NP_831795.1|ARO:3000172|FosB [Bacillus cereus ATCC 14579]	ARO:3000172	etc	antibiotic inactivation	FosB	FosB
ADX95999.1	gb|ADX95999.1|ARO:3002873|FosB3 [Enterococcus faecium]	ARO:3002873	etc	antibiotic inactivation	FosB3	FosB3
CAA83855.1	gb|CAA83855.1|ARO:3000380|FosC [Pseudomonas syringae]	ARO:3000380	etc	antibiotic inactivation	FosC	FosC
BAJ10053.1	gb|BAJ10053.1|ARO:3002874|FosC2 [Escherichia coli]	ARO:3002874	etc	antibiotic inactivation	FosC2	FosC2
BAO79518.1	gb|BAO79518.1|ARO:3003207|FosK [Acinetobacter soli]	ARO:3003207	etc	antibiotic inactivation	FosK	FosK
CWV56762.1	gb|CWV56762.1|ARO:3000198|FosX [Listeria monocytogenes]	ARO:3000198	etc	antibiotic inactivation	FosX	FosX
YP_489321.1	gb|YP_489321.1|ARO:3001329|mdtG [Escherichia coli str. K-12 substr. W3110]	ARO:3001329	etc	efflux pump	mdtG	mdtG
WP_011303797	gb|WP_011303797|ARO:3003731|fusD [Staphylococcus saprophyticus]	ARO:3003731	etc	antibiotic inactivation	fusD	fusD
CAA90432.1	gb|CAA90432.1|ARO:3003026|fusH [Streptomyces lividans]	ARO:3003026	etc	antibiotic inactivation	fusH	fusH
AAL12234.1	gb|AAL12234.1|ARO:3003552|fusB [Staphylococcus aureus]	ARO:3003552	etc	etc	fusB	fusB
YP_007652797.1	gb|YP_007652797.1|ARO:3001205|determinant of bleomycin resistance [Acinetobacter baumannii]	ARO:3001205	Glycopeptide	antibiotic inactivation	BRP(MBL)	BRP
AAA65956.1	gb|AAA65956.1|ARO:3000010|vanA [Enterococcus faecium]	ARO:3000010	Glycopeptide	antibiotic target alteration	vanA	vanA
AHH83938.1	gb|AHH83938.1|ARO:3000013|vanB [Enterococcus faecium]	ARO:3000013	Glycopeptide	antibiotic target alteration	vanB	vanB
AAA24786.1	gb|AAA24786.1|ARO:3000368|vanC [Enterococcus gallinarum]	ARO:3000368	Glycopeptide	antibiotic target alteration	vanC	vanC
AAM09849.1	gb|AAM09849.1|ARO:3000005|vanD [Enterococcus faecium]	ARO:3000005	Glycopeptide	antibiotic target alteration	vanD	vanD
AAL27442.1	gb|AAL27442.1|ARO:3002907|vanE [Enterococcus faecalis]	ARO:3002907	Glycopeptide	antibiotic target alteration	vanE	vanE
AAF36803.1	gb|AAF36803.1|ARO:3002908|vanF [Paenibacillus popilliae ATCC 14706]	ARO:3002908	Glycopeptide	antibiotic target alteration	vanF	vanF
ABA71731.1	gb|ABA71731.1|ARO:3002909|vanG [Enterococcus faecalis]	ARO:3002909	Glycopeptide	antibiotic target alteration	vanG	vanG
AAA65955.1	gb|AAA65955.1|ARO:3002942|vanHA [Enterococcus faecium]	ARO:3002942	Glycopeptide	antibiotic target alteration	vanHA	vanHA
AAB05626.1	gb|AAB05626.1|ARO:3002943|vanHB [Enterococcus faecalis]	ARO:3002943	Glycopeptide	antibiotic target alteration	vanHB	vanHB
AAM09850.1	gb|AAM09850.1|ARO:3002944|vanHD [Enterococcus faecium]	ARO:3002944	Glycopeptide	antibiotic target alteration	vanHD	vanHD
AAF36802.1	gb|AAF36802.1|ARO:3002945|vanHF [Paenibacillus popilliae ATCC 14706]	ARO:3002945	Glycopeptide	antibiotic target alteration	vanHF	vanHF
ACL82960.1	gb|ACL82960.1|ARO:3002947|vanHM [Enterococcus faecium]	ARO:3002947	Glycopeptide	antibiotic target alteration	vanHM	vanHM
AHA41499.1	gb|AHA41499.1|ARO:3002948|vanHO [Rhodococcus equi]	ARO:3002948	Glycopeptide	antibiotic target alteration	vanHO	vanHO
AEP96393.1	gb|AEP96393.1|ARO:3003723|vanI [Desulfitobacterium hafniense DP7]	ARO:3003723	Glycopeptide	antibiotic target alteration	vanI	vanI
NP_627787	gb|NP_627787|ARO:3002914|vanJ [Streptomyces coelicolor A3(2)]	ARO:3002914	Glycopeptide	antibiotic target alteration	vanJ	vanJ
WP_011461306	gb|WP_011461306|ARO:3003727|vanKI [Desulfitobacterium hafniense]	ARO:3003727	Glycopeptide	antibiotic target alteration	vanKI	vanKI
ABX54687.1	gb|ABX54687.1|ARO:3002910|vanL [Enterococcus faecalis]	ARO:3002910	Glycopeptide	antibiotic target alteration	vanL	vanL
ACL82961.1	gb|ACL82961.1|ARO:3002911|vanM [Enterococcus faecium]	ARO:3002911	Glycopeptide	antibiotic target alteration	vanM	vanM
AEP40500.1	gb|AEP40500.1|ARO:3002912|vanN [Enterococcus faecium]	ARO:3002912	Glycopeptide	antibiotic target alteration	vanN	vanN
AHA41500.1	gb|AHA41500.1|ARO:3002913|vanO [Rhodococcus equi]	ARO:3002913	Glycopeptide	antibiotic target alteration	vanO	vanO
AAA65953.1	gb|AAA65953.1|ARO:3002919|vanRA [Enterococcus faecium]	ARO:3002919	Glycopeptide	antibiotic target alteration	vanRA	vanRA
AAB05622.1	gb|AAB05622.1|ARO:3002921|vanRB [Enterococcus faecalis]	ARO:3002921	Glycopeptide	antibiotic target alteration	vanRB	vanRB
AAF86641.1	gb|AAF86641.1|ARO:3002922|vanRC [Enterococcus gallinarum]	ARO:3002922	Glycopeptide	antibiotic target alteration	vanRC	vanRC
AAM09851.1	gb|AAM09851.1|ARO:3002923|vanRD [Enterococcus faecium]	ARO:3002923	Glycopeptide	antibiotic target alteration	vanRD	vanRD
AAL27445.1	gb|AAL27445.1|ARO:3002924|vanRE [Enterococcus faecalis]	ARO:3002924	Glycopeptide	antibiotic target alteration	vanRE	vanRE
AAR84672.1	gb|AAR84672.1|ARO:3002925|vanRF [Paenibacillus popilliae ATCC 14706]	ARO:3002925	Glycopeptide	antibiotic target alteration	vanRF	vanRF
ABA71727.1	gb|ABA71727.1|ARO:3002926|vanRG [Enterococcus faecalis]	ARO:3002926	Glycopeptide	antibiotic target alteration	vanRG	vanRG
WP_011461303	gb|WP_011461303|ARO:3003728|vanRI [Desulfitobacterium hafniense]	ARO:3003728	Glycopeptide	antibiotic target alteration	vanRI	vanRI
ABX54691.1	gb|ABX54691.1|ARO:3002927|vanRL [Enterococcus faecalis]	ARO:3002927	Glycopeptide	antibiotic target alteration	vanRL	vanRL
ACL82957.1	gb|ACL82957.1|ARO:3002928|vanRM [Enterococcus faecium]	ARO:3002928	Glycopeptide	antibiotic target alteration	vanRM	vanRM
AEP40503.1	gb|AEP40503.1|ARO:3002929|vanRN [Enterococcus faecium]	ARO:3002929	Glycopeptide	antibiotic target alteration	vanRN	vanRN
AHA41505.1	gb|AHA41505.1|ARO:3002930|vanRO [Rhodococcus equi]	ARO:3002930	Glycopeptide	antibiotic target alteration	vanRO	vanRO
AAA65954.1	gb|AAA65954.1|ARO:3002931|vanSA [Enterococcus faecium]	ARO:3002931	Glycopeptide	antibiotic target alteration	vanSA	vanSA
AAB05623.1	gb|AAB05623.1|ARO:3002932|vanSB [Enterococcus faecalis]	ARO:3002932	Glycopeptide	antibiotic target alteration	vanSB	vanSB
AAF86642.1	gb|AAF86642.1|ARO:3002933|vanSC [Enterococcus gallinarum]	ARO:3002933	Glycopeptide	antibiotic target alteration	vanSC	vanSC
ACM47284	gb|ACM47284|ARO:3002934|vanSD [Enterococcus faecium]	ARO:3002934	Glycopeptide	antibiotic target alteration	vanSD	vanSD
AAL27446.1	gb|AAL27446.1|ARO:3002935|vanSE [Enterococcus faecalis]	ARO:3002935	Glycopeptide	antibiotic target alteration	vanSE	vanSE
AAR84673.1	gb|AAR84673.1|ARO:3002936|vanSF [Paenibacillus popilliae ATCC 14706]	ARO:3002936	Glycopeptide	antibiotic target alteration	vanSF	vanSF
ABA71728.1	gb|ABA71728.1|ARO:3002937|vanSG [Enterococcus faecalis]	ARO:3002937	Glycopeptide	antibiotic target alteration	vanSG	vanSG
WP_011461302.1	gb|WP_011461302.1|ARO:3003726|vanSI [Desulfitobacterium hafniense]	ARO:3003726	Glycopeptide	antibiotic target alteration	vanSI	vanSI
ABX54692.1	gb|ABX54692.1|ARO:3002938|vanSL [Enterococcus faecalis]	ARO:3002938	Glycopeptide	antibiotic target alteration	vanSL	vanSL
ACL82958.1	gb|ACL82958.1|ARO:3002939|vanSM [Enterococcus faecium]	ARO:3002939	Glycopeptide	antibiotic target alteration	vanSM	vanSM
AEP40504.1	gb|AEP40504.1|ARO:3002940|vanSN [Enterococcus faecium]	ARO:3002940	Glycopeptide	antibiotic target alteration	vanSN	vanSN
AHA41504.1	gb|AHA41504.1|ARO:3002941|vanSO [Rhodococcus equi]	ARO:3002941	Glycopeptide	antibiotic target alteration	vanSO	vanSO
AAD22403.1	gb|AAD22403.1|ARO:3002970|vanTC [Enterococcus gallinarum]	ARO:3002970	Glycopeptide	antibiotic target alteration	vanTC	vanTC
AAL27444.1	gb|AAL27444.1|ARO:3002971|vanTE [Enterococcus faecalis]	ARO:3002971	Glycopeptide	antibiotic target alteration	vanTE	vanTE
ABA71733.1	gb|ABA71733.1|ARO:3002972|vanTG [Enterococcus faecalis]	ARO:3002972	Glycopeptide	antibiotic target alteration	vanTG	vanTG
ABX54689.1	gb|ABX54689.1|ARO:3002973|vanTmL [Enterococcus faecalis]	ARO:3002973	Glycopeptide	antibiotic target alteration	vanTmL	vanTmL
AEP40502.2	gb|AEP40502.2|ARO:3002975|vanTN [Enterococcus faecium]	ARO:3002975	Glycopeptide	antibiotic target alteration	vanTN	vanTN
ABX54690.1	gb|ABX54690.1|ARO:3002974|vanTrL [Enterococcus faecalis]	ARO:3002974	Glycopeptide	antibiotic target alteration	vanTrL	vanTrL
ABA71726.1	gb|ABA71726.1|ARO:3004253|vanUG [Enterococcus faecalis]	ARO:3004253	Glycopeptide	antibiotic target alteration	vanUG	vanUG
AAO82019.1	gb|AAO82019.1|ARO:3004254|vanVB [Enterococcus faecalis V583]	ARO:3004254	Glycopeptide	antibiotic target alteration	vanVB	vanVB
AAB05625.1	gb|AAB05625.1|ARO:3002964|vanWB [Enterococcus faecalis]	ARO:3002964	Glycopeptide	antibiotic target alteration	vanWB	vanWB
ABA71730.1	gb|ABA71730.1|ARO:3002965|vanWG [Enterococcus faecalis]	ARO:3002965	Glycopeptide	antibiotic target alteration	vanWG	vanWG
WP_005813024.1	gb|WP_005813024.1|ARO:3003724|vanWI [Desulfitobacterium hafniense]	ARO:3003724	Glycopeptide	antibiotic target alteration	vanWI	vanWI
AAA65957.1	gb|AAA65957.1|ARO:3002949|vanXA [Enterococcus faecium]	ARO:3002949	Glycopeptide	antibiotic target alteration	vanXA	vanXA/XM
ACL82962.1	gb|ACL82962.1|ARO:3002953|vanXM [Enterococcus faecium]	ARO:3002953	Glycopeptide	antibiotic target alteration	vanXM	vanXA/XM
AAB05628.1	gb|AAB05628.1|ARO:3002950|vanXB [Enterococcus faecalis]	ARO:3002950	Glycopeptide	antibiotic target alteration	vanXB	vanXB
AAM09852.1	gb|AAM09852.1|ARO:3003070|vanXD [Enterococcus faecium]	ARO:3003070	Glycopeptide	antibiotic target alteration	vanXD	vanXD
AAF36804.1	gb|AAF36804.1|ARO:3002952|vanXF [Paenibacillus popilliae ATCC 14706]	ARO:3002952	Glycopeptide	antibiotic target alteration	vanXF	vanXF
WP_015943580.1	gb|WP_015943580.1|ARO:3003725|vanXI [Desulfitobacterium hafniense]	ARO:3003725	Glycopeptide	antibiotic target alteration	vanXI	vanXI
AHA41501.1	gb|AHA41501.1|ARO:3002954|vanXO [Rhodococcus equi]	ARO:3002954	Glycopeptide	antibiotic target alteration	vanXO	vanXO
AAF61331.1	gb|AAF61331.1|ARO:3002966|vanXYC [Enterococcus gallinarum]	ARO:3002966	Glycopeptide	antibiotic target alteration	vanXYC	vanXYC
AAL27443.1	gb|AAL27443.1|ARO:3002967|vanXYE [Enterococcus faecalis]	ARO:3002967	Glycopeptide	antibiotic target alteration	vanXYE	vanXYE
ABA71732.1	gb|ABA71732.1|ARO:3003069|vanXYG [Enterococcus faecalis]	ARO:3003069	Glycopeptide	antibiotic target alteration	vanXYG	vanXYG
ABX54688.1	gb|ABX54688.1|ARO:3002968|vanXYL [Enterococcus faecalis]	ARO:3002968	Glycopeptide	antibiotic target alteration	vanXYL	vanXYL
AEP40501.1	gb|AEP40501.1|ARO:3002969|vanXYN [Enterococcus faecium]	ARO:3002969	Glycopeptide	antibiotic target alteration	vanXYN	vanXYN
AAA65958.1	gb|AAA65958.1|ARO:3002955|vanYA [Enterococcus faecium]	ARO:3002955	Glycopeptide	antibiotic target alteration	vanYA	vanYA
AAB05624.1	gb|AAB05624.1|ARO:3002956|vanYB [Enterococcus faecalis]	ARO:3002956	Glycopeptide	antibiotic target alteration	vanYB	vanYB
AAM09853.1	gb|AAM09853.1|ARO:3002957|vanYD [Enterococcus faecium]	ARO:3002957	Glycopeptide	antibiotic target alteration	vanYD	vanYD
AAF36805.1	gb|AAF36805.1|ARO:3002958|vanYF [Paenibacillus popilliae ATCC 14706]	ARO:3002958	Glycopeptide	antibiotic target alteration	vanYF	vanYF
ABA71729.1	gb|ABA71729.1|ARO:3002959|vanYG1 [Enterococcus faecalis]	ARO:3002959	Glycopeptide	antibiotic target alteration	vanYG1	vanYG
ACL82959.1	gb|ACL82959.1|ARO:3002961|vanYM [Enterococcus faecium]	ARO:3002961	Glycopeptide	antibiotic target alteration	vanYM	vanYM
AAA65959.1	gb|AAA65959.1|ARO:3002962|vanZA [Enterococcus faecium]	ARO:3002962	Glycopeptide	antibiotic target alteration	vanZA	vanZA
AAF36806.1	gb|AAF36806.1|ARO:3002963|vanZF [Paenibacillus popilliae ATCC 14706]	ARO:3002963	Glycopeptide	antibiotic target alteration	vanZF	vanZF
CAL64019.1	gb|CAL64019.1|ARO:3003441|cfrA [Staphylococcus warneri]	ARO:3003441	MDR	antibiotic target alteration	cfrA	cfrA
YP_001255356.1	gb|YP_001255356.1|ARO:3004146|cfrC [Clostridium botulinum A str. ATCC 3502]	ARO:3004146	MDR	antibiotic target alteration	cfrC	cfrC
WP_015735625.1	gb|WP_015735625.1|ARO:3003907|cipA [Paenibacillus sp. Y412MC10]	ARO:3003907	MDR	antibiotic target alteration	cipA	cipA
YP_001420189.1	gb|YP_001420189.1|ARO:3002814|clbA [Bacillus amyloliquefaciens subsp. plantarum str. FZB42]	ARO:3002814	MDR	antibiotic target alteration	clbA	clbA
YP_002773985.1	gb|YP_002773985.1|ARO:3002815|clbB [Brevibacillus brevis NBRC 100599]	ARO:3002815	MDR	antibiotic target alteration	clbB	clbB
YP_174574.1	gb|YP_174574.1|ARO:3002816|clbC [Bacillus clausii KSM-K16]	ARO:3002816	MDR	antibiotic target alteration	clbC	clbC
XP_753111.1	gb|XP_753111.1|ARO:3003942|abcA [Aspergillus fumigatus Af293]	ARO:3003942	MDR	efflux pump	abcA	abcA
BAD89844.2	gb|BAD89844.2|ARO:3000753|abeM [Acinetobacter baumannii]	ARO:3000753	MDR	efflux pump	abeM	abeM
YP_002325052.1	gb|YP_002325052.1|ARO:3000768|abeS [Acinetobacter baumannii AB307-0294]	ARO:3000768	MDR	efflux pump	abeS	abeS
CAC41008.1	gb|CAC41008.1|ARO:3004041|Klebsiella pneumoniae acrA [Klebsiella pneumoniae]	ARO:3004041	MDR	efflux pump	Klebsiella pneumoniae acrA	acrA
ABG77965.1	gb|ABG77965.1|ARO:3004042|Enterobacter cloacae acrA [Enterobacter cloacae]	ARO:3004042	MDR	efflux pump	Enterobacter cloacae acrA	acrA
NP_414996.1	gb|NP_414996.1|ARO:3004043|Escherichia coli acrA [Escherichia coli str. K-12 substr. MG1655]	ARO:3004043	MDR	efflux pump	Escherichia coli acrA	acrA
NP_414995.1	gb|NP_414995.1|ARO:3000216|acrB [Escherichia coli str. K-12 substr. MG1655]	ARO:3000216	MDR	efflux pump	acrB	acrB
AAC76297.1	gb|AAC76297.1|ARO:3000499|acrE [Escherichia coli str. K-12 substr. MG1655]	ARO:3000499	MDR	efflux pump	AcrE	AcrE
AAC76298.1	gb|AAC76298.1|ARO:3000502|acrF [Escherichia coli str. K-12 substr. MG1655]	ARO:3000502	MDR	efflux pump	AcrF	AcrF
YP_002325610.1	gb|YP_002325610.1|ARO:3000774|adeA [Acinetobacter baumannii AB307-0294]	ARO:3000774	MDR	efflux pump	adeA	adeA
YP_002325611.1	gb|YP_002325611.1|ARO:3000775|adeB [Acinetobacter baumannii AB307-0294]	ARO:3000775	MDR	efflux pump	adeB	adeB
ALX99516.1	gb|ALX99516.1|ARO:3003811|adeC [Acinetobacter baumannii]	ARO:3003811	MDR	efflux pump	adeC	adeC
YP_001706894.1	gb|YP_001706894.1|ARO:3000777|adeF [Acinetobacter baumannii SDF]	ARO:3000777	MDR	efflux pump	adeF	adeF
YP_001706893.1	gb|YP_001706893.1|ARO:3000778|adeG [Acinetobacter baumannii SDF]	ARO:3000778	MDR	efflux pump	adeG	adeG/ceoB
AAB58161.1	gb|AAB58161.1|ARO:3003010|ceoB [Burkholderia cepacia]	ARO:3003010	MDR	efflux pump	ceoB	adeG/ceoB
YP_001713101.1	gb|YP_001713101.1|ARO:3000779|adeH [Acinetobacter baumannii AYE]	ARO:3000779	MDR	efflux pump	adeH	adeH
YP_002320475.1	gb|YP_002320475.1|ARO:3000780|adeI [Acinetobacter baumannii AB0057]	ARO:3000780	MDR	efflux pump	adeI	adeI
AAX14802.1	gb|AAX14802.1|ARO:3000781|adeJ [Acinetobacter baumannii]	ARO:3000781	MDR	efflux pump	adeJ	adeJ
AAX14803.1	gb|AAX14803.1|ARO:3000782|adeK [Acinetobacter baumannii]	ARO:3000782	MDR	efflux pump	adeK	adeK
EGP45232.2	gb|EGP45232.2|ARO:3004143|AxyX [Achromobacter insuavis AXX-A]	ARO:3004143	MDR	efflux pump	AxyX	AxyX
EGP45231.1	gb|EGP45231.1|ARO:3004144|AxyY [Achromobacter insuavis AXX-A]	ARO:3004144	MDR	efflux pump	AxyY	AxyY
AAC36944.1	gb|AAC36944.1|ARO:3003006|blt [Bacillus subtilis subsp. subtilis str. 168]	ARO:3003006	MDR	efflux pump	blt	blt
AAA22277.1	gb|AAA22277.1|ARO:3003007|bmr [Bacillus subtilis]	ARO:3003007	MDR	efflux pump	bmr	bmr
CAE00499.1	gb|CAE00499.1|ARO:3003835|cdeA [Clostridium difficile]	ARO:3003835	MDR	efflux pump	cdeA	cdeA
AAB58160.1	gb|AAB58160.1|ARO:3003009|ceoA [Burkholderia cepacia]	ARO:3003009	MDR	efflux pump	ceoA	ceoA
ABS43901.1	gb|ABS43901.1|ARO:3000783|cmeA [Campylobacter jejuni subsp. doylei 269.97]	ARO:3000783	MDR	efflux pump	cmeA	cmeA
ABS43151.1	gb|ABS43151.1|ARO:3000784|cmeB [Campylobacter jejuni subsp. doylei 269.97]	ARO:3000784	MDR	efflux pump	cmeB	cmeB
BAO79432.1	gb|BAO79432.1|ARO:3000785|cmeC [Campylobacter jejuni subsp. jejuni]	ARO:3000785	MDR	efflux pump	cmeC	cmeC
BAG75524.1	gb|BAG75524.1|ARO:3003954|efmA [Enterococcus faecium]	ARO:3003954	MDR	efflux pump	efmA	efmA
NP_217362.1	gb|NP_217362.1|ARO:3003955|efpA [Mycobacterium tuberculosis H37Rv]	ARO:3003955	MDR	efflux pump	efpA	efpA
CDO61513.1	gb|CDO61513.1|ARO:3003948|efrA [Enterococcus faecium]	ARO:3003948	MDR	efflux pump	efrA	efrA
CDO61516.1	gb|CDO61516.1|ARO:3003949|efrB [Enterococcus faecium]	ARO:3003949	MDR	efflux pump	efrB	efrB
BAC11911.1	gb|BAC11911.1|ARO:3003551|emeA [Enterococcus faecalis ATCC 29212]	ARO:3003551	MDR	efflux pump	emeA	emeA
BAA16547.1	gb|BAA16547.1|ARO:3000027|emrA [Escherichia coli str. K-12 substr. W3110]	ARO:3000027	MDR	efflux pump	emrA	emrA
AAC75733.1	gb|AAC75733.1|ARO:3000074|emrB [Escherichia coli str. K-12 substr. MG1655]	ARO:3000074	MDR	efflux pump	emrB	emrB
EFF04178.1	gb|EFF04178.1|ARO:3000309|emrD [Escherichia coli B185]	ARO:3000309	MDR	efflux pump	emrD	emrD
CAA77936.1	gb|CAA77936.1|ARO:3004039|Escherichia coli emrE [Escherichia coli]	ARO:3004039	MDR	efflux pump	Escherichia coli emrE	emrE-Eco
NP_253677.1	gb|NP_253677.1|ARO:3004038|Pseudomonas aeruginosa emrE [Pseudomonas aeruginosa PAO1]	ARO:3004038	MDR	efflux pump	Pseudomonas aeruginosa emrE	emrE-Pae
BAA11236.1	gb|BAA11236.1|ARO:3000206|emrK [Escherichia coli]	ARO:3000206	MDR	efflux pump	emrK	emrK
BAA11237.1	gb|BAA11237.1|ARO:3000254|emrY [Escherichia coli]	ARO:3000254	MDR	efflux pump	emrY	emrY
WP_014550864.1	gb|WP_014550864.1|ARO:3003953|hmrM [Haemophilus influenzae]	ARO:3003953	MDR	efflux pump	hmrM	hmrM
NP_207972.1	gb|NP_207972.1|ARO:3003964|hp1181 [Helicobacter pylori 26695]	ARO:3003964	MDR	efflux pump	hp1181	hp1181
NP_207975.1	gb|NP_207975.1|ARO:3003965|hp1184 [Helicobacter pylori 26695]	ARO:3003965	MDR	efflux pump	hp1184	hp1184
ABF33001.1	gb|ABF33001.1|ARO:3003969|lmrP [Streptococcus pyogenes MGAS9429]	ARO:3003969	MDR	efflux pump	lmrP	lmrP
AFH35853.1	gb|AFH35853.1|ARO:3001328|Escherichia coli mdfA [Escherichia coli]	ARO:3001328	MDR	efflux pump	mdfA	mdfA
NP_459347.2	gb|NP_459347.2|ARO:3000789|mdsA [Salmonella enterica subsp. enterica serovar Typhimurium str. LT2]	ARO:3000789	MDR	efflux pump	mdsA	mdsA
NP_459346.1	gb|NP_459346.1|ARO:3000790|mdsB [Salmonella enterica subsp. enterica serovar Typhimurium str. LT2]	ARO:3000790	MDR	efflux pump	mdsB	mdsB
NP_459345.2	gb|NP_459345.2|ARO:3000791|mdsC [Salmonella enterica subsp. enterica serovar Typhimurium str. LT2]	ARO:3000791	MDR	efflux pump	mdsC	mdsC
AAC75135.2	gb|AAC75135.2|ARO:3000792|mdtA [Escherichia coli str. K-12 substr. MG1655]	ARO:3000792	MDR	efflux pump	mdtA	mdtA
AAC75136.1	gb|AAC75136.1|ARO:3000793|mdtB [Escherichia coli str. K-12 substr. MG1655]	ARO:3000793	MDR	efflux pump	mdtB	mdtB
AAC75137.1	gb|AAC75137.1|ARO:3000794|mdtC [Escherichia coli str. K-12 substr. MG1655]	ARO:3000794	MDR	efflux pump	mdtC	mdtC
BAE77781.1	gb|BAE77781.1|ARO:3000795|mdtE [Escherichia coli str. K-12 substr. W3110]	ARO:3000795	MDR	efflux pump	mdtE	mdtE
AAC76539.1	gb|AAC76539.1|ARO:3000796|mdtF [Escherichia coli str. K-12 substr. MG1655]	ARO:3000796	MDR	efflux pump	mdtF	mdtF
AAC74149.2	gb|AAC74149.2|ARO:3001216|mdtH [Escherichia coli str. K-12 substr. MG1655]	ARO:3001216	MDR	efflux pump	mdtH	mdtH
AML99881.1	gb|AML99881.1|ARO:3001327|mdtK [Salmonella enterica subsp. enterica serovar Typhimurium]	ARO:3001327	MDR	efflux pump	MdtK	MdtK
AAC76733.1	gb|AAC76733.1|ARO:3001215|mdtL [Escherichia coli str. K-12 substr. MG1655]	ARO:3001215	MDR	efflux pump	mdtL	mdtL
AAC77293.1	gb|AAC77293.1|ARO:3001214|mdtM [Escherichia coli str. K-12 substr. MG1655]	ARO:3001214	MDR	efflux pump	mdtM	mdtM
BAE78084.1	gb|BAE78084.1|ARO:3003548|mdtN [Escherichia coli str. K-12 substr. W3110]	ARO:3003548	MDR	efflux pump	mdtN	mdtN
BAE78083.1	gb|BAE78083.1|ARO:3003549|mdtO [Escherichia coli str. K-12 substr. W3110]	ARO:3003549	MDR	efflux pump	mdtO	mdtO
BAE78082.1	gb|BAE78082.1|ARO:3003550|mdtP [Escherichia coli str. K-12 substr. W3110]	ARO:3003550	MDR	efflux pump	mdtP	mdtP
AAU95768.1	gb|AAU95768.1|ARO:3000026|mepA [Staphylococcus aureus]	ARO:3000026	MDR	efflux pump	mepA	mepA
NP_249116.1	gb|NP_249116.1|ARO:3000377|MexA [Pseudomonas aeruginosa PAO1]	ARO:3000377	MDR	efflux pump	MexA	MexA
AAA74437.1	gb|AAA74437.1|ARO:3000378|MexB [Pseudomonas aeruginosa]	ARO:3000378	MDR	efflux pump	MexB	MexB
AAB41956.1	gb|AAB41956.1|ARO:3000800|MexC [Pseudomonas aeruginosa]	ARO:3000800	MDR	efflux pump	MexC	MexC
AAB41957.1	gb|AAB41957.1|ARO:3000801|MexD [Pseudomonas aeruginosa]	ARO:3000801	MDR	efflux pump	MexD	MexD
NP_251183.1	gb|NP_251183.1|ARO:3000803|MexE [Pseudomonas aeruginosa PAO1]	ARO:3000803	MDR	efflux pump	MexE	MexE
NP_251184.1	gb|NP_251184.1|ARO:3000804|MexF [Pseudomonas aeruginosa PAO1]	ARO:3000804	MDR	efflux pump	MexF	MexF
NP_252894.1	gb|NP_252894.1|ARO:3000806|mexG [Pseudomonas aeruginosa PAO1]	ARO:3000806	MDR	efflux pump	MexG	MexG
NP_252895.1	gb|NP_252895.1|ARO:3000807|mexH [Pseudomonas aeruginosa PAO1]	ARO:3000807	MDR	efflux pump	MexH	MexH
NP_252896.1	gb|NP_252896.1|ARO:3000808|mexI [Pseudomonas aeruginosa PAO1]	ARO:3000808	MDR	efflux pump	MexI	MexI
NP_252367.1	gb|NP_252367.1|ARO:3003692|mexJ [Pseudomonas aeruginosa PAO1]	ARO:3003692	MDR	efflux pump	MexJ	MexJ
AAG07064.1	gb|AAG07064.1|ARO:3003693|mexK [Pseudomonas aeruginosa PAO1]	ARO:3003693	MDR	efflux pump	MexK	MexK
BAE06005.1	gb|BAE06005.1|ARO:3003704|mexM [Pseudomonas aeruginosa]	ARO:3003704	MDR	efflux pump	mexM	mexM
BAE06006.1	gb|BAE06006.1|ARO:3003705|mexN [Pseudomonas aeruginosa]	ARO:3003705	MDR	efflux pump	mexN	mexN
BAE06007.1	gb|BAE06007.1|ARO:3003698|mexP [Pseudomonas aeruginosa]	ARO:3003698	MDR	efflux pump	mexP	mexP
BAE06008.1	gb|BAE06008.1|ARO:3003699|mexQ [Pseudomonas aeruginosa]	ARO:3003699	MDR	efflux pump	mexQ	mexQ
AAG07762.1	gb|AAG07762.1|ARO:3003030|mexV [Pseudomonas aeruginosa PAO1]	ARO:3003030	MDR	efflux pump	MexV	MexV
AAG07763.1	gb|AAG07763.1|ARO:3003031|mexW [Pseudomonas aeruginosa PAO1]	ARO:3003031	MDR	efflux pump	MexW	MexW
BAA34299.1	gb|BAA34299.1|ARO:3003034|mexX [Pseudomonas aeruginosa PAO1]	ARO:3003034	MDR	efflux pump	mexX	mexX
BAA34300.1	gb|BAA34300.1|ARO:3003033|mexY [Pseudomonas aeruginosa PAO1]	ARO:3003033	MDR	efflux pump	mexY	mexY
NP_415434.1	gb|NP_415434.1|ARO:3003950|msbA [Escherichia coli str. K-12 substr. MG1655]	ARO:3003950	MDR	efflux pump	msbA	msbA
NP_274719.1	gb|NP_274719.1|ARO:3000810|mtrC [Neisseria meningitidis MC58]	ARO:3000810	MDR	efflux pump	mtrC	mtrC
NP_274718.1	gb|NP_274718.1|ARO:3000811|mtrD [Neisseria meningitidis MC58]	ARO:3000811	MDR	efflux pump	mtrD	mtrD
CAA64891.1	gb|CAA64891.1|ARO:3000812|mtrE [Neisseria gonorrhoeae]	ARO:3000812	MDR	efflux pump	mtrE	mtrE
NP_251218.1	gb|NP_251218.1|ARO:3004073|MuxA [Pseudomonas aeruginosa PAO1]	ARO:3004073	MDR	efflux pump	MuxA	MuxA
NP_251217.1	gb|NP_251217.1|ARO:3004074|MuxB [Pseudomonas aeruginosa PAO1]	ARO:3004074	MDR	efflux pump	MuxB	MuxB
NP_251216.1	gb|NP_251216.1|ARO:3004075|MuxC [Pseudomonas aeruginosa PAO1]	ARO:3004075	MDR	efflux pump	MuxC	MuxC
AAS68233.1	gb|AAS68233.1|ARO:3000391|norA [Staphylococcus epidermidis]	ARO:3000391	MDR	efflux pump	norA	norA
CCQ22388.1	gb|CCQ22388.1|ARO:3000421|norB [Listeria monocytogenes]	ARO:3000421	MDR	efflux pump	norB	norB
AAC43969.1	gb|AAC43969.1|ARO:3003037|opcM [Burkholderia cepacia]	ARO:3003037	MDR	efflux pump	opcM	opcM
NP_251215.1	gb|NP_251215.1|ARO:3004072|OpmB [Pseudomonas aeruginosa PAO1]	ARO:3004072	MDR	efflux pump	OpmB	OpmB
NP_252897.1	gb|NP_252897.1|ARO:3000809|opmD [Pseudomonas aeruginosa PAO1]	ARO:3000809	MDR	efflux pump	OpmD	OpmD
BAE06009.1	gb|BAE06009.1|ARO:3003700|opmE [Pseudomonas aeruginosa]	ARO:3003700	MDR	efflux pump	opmE	opmE
BAM10414.1	gb|BAM10414.1|ARO:3003039|oprA [Pseudomonas aeruginosa]	ARO:3003039	MDR	efflux pump	OprA	OprA
AAB41958.1	gb|AAB41958.1|ARO:3000802|OprJ [Pseudomonas aeruginosa]	ARO:3000802	MDR	efflux pump	OprJ	OprJ
NP_249118.1	gb|NP_249118.1|ARO:3000379|OprM [Pseudomonas aeruginosa PAO1]	ARO:3000379	MDR	efflux pump	OprM	OprM
NP_251185.1	gb|NP_251185.1|ARO:3000805|OprN [Pseudomonas aeruginosa PAO1]	ARO:3000805	MDR	efflux pump	OprN	OprN
EGP45230	gb|EGP45230|ARO:3004142|OprZ [Achromobacter insuavis AXX-A]	ARO:3004142	MDR	efflux pump	OprZ	OprZ
YP_001693237.1	gb|YP_001693237.1|ARO:3003922|oqxA [Escherichia coli]	ARO:3003922	MDR	efflux pump	oqxA	oqxA
YP_001693238	gb|YP_001693238|ARO:3003923|oqxB [Escherichia coli]	ARO:3003923	MDR	efflux pump	oqxB	oqxB
NP_250052.1	gb|NP_250052.1|ARO:3004077|PmpM [Pseudomonas aeruginosa PAO1]	ARO:3004077	MDR	efflux pump	PmpM	PmpM
NP_358469.1	gb|NP_358469.1|ARO:3000822|pmrA [Streptococcus pneumoniae R6]	ARO:3000822	MDR	efflux pump	pmrA	pmrA
BAJ09383.1	gb|BAJ09383.1|ARO:3003046|qacA [Staphylococcus aureus]	ARO:3003046	MDR	efflux pump	qacA	qacA/B
AAQ10694.1	gb|AAQ10694.1|ARO:3003047|qacB [Staphylococcus aureus]	ARO:3003047	MDR	efflux pump	qacB	qacA/B
AAZ42322.1	gb|AAZ42322.1|ARO:3003836|qacH [Vibrio cholerae]	ARO:3003836	MDR	efflux pump	qacH	qacH
AEZ36150.1	gb|AEZ36150.1|ARO:3000448|qepA [Enterobacter aerogenes]	ARO:3000448	MDR	efflux pump	QepA	QepA
WP_032492277.1	gb|WP_032492277.1|ARO:3004103|QepA2 [Escherichia coli]	ARO:3004103	MDR	efflux pump	QepA2	QepA
YP_186749.1	gb|YP_186749.1|ARO:3000489|sav1866 [Staphylococcus aureus subsp. aureus COL]	ARO:3000489	MDR	efflux pump	sav1866	sav1866
AAD51344.1	gb|AAD51344.1|ARO:3003051|smeA [Stenotrophomonas maltophilia]	ARO:3003051	MDR	efflux pump	smeA	smeA
AAD51345.1	gb|AAD51345.1|ARO:3003052|smeB [Stenotrophomonas maltophilia]	ARO:3003052	MDR	efflux pump	smeB	smeB
AAD51346.1	gb|AAD51346.1|ARO:3003053|smeC [Stenotrophomonas maltophilia]	ARO:3003053	MDR	efflux pump	smeC	smeC
CAC14594.1	gb|CAC14594.1|ARO:3003055|smeD [Stenotrophomonas maltophilia]	ARO:3003055	MDR	efflux pump	smeD	smeD
CAC14595.1	gb|CAC14595.1|ARO:3003056|smeE [Stenotrophomonas maltophilia]	ARO:3003056	MDR	efflux pump	smeE	smeE
CAC14596.1	gb|CAC14596.1|ARO:3003057|smeF [Stenotrophomonas maltophilia]	ARO:3003057	MDR	efflux pump	smeF	smeF
CAA03986.1	gb|CAA03986.1|ARO:3000343|tap [Mycobacterium fortuitum]	ARO:3000343	MDR	efflux pump	tap	tap
ACN32294.1	gb|ACN32294.1|ARO:3000237|tolC [Escherichia coli]	ARO:3000237	MDR	efflux pump	TolC	TolC
CAB13166.1	gb|CAB13166.1|ARO:3003063|ykkC [Bacillus subtilis subsp. subtilis str. 168]	ARO:3003063	MDR	efflux pump	ykkC	ykkC
CAB13167.1	gb|CAB13167.1|ARO:3003064|ykkD [Bacillus subtilis subsp. subtilis str. 168]	ARO:3003064	MDR	efflux pump	ykkD	ykkD
ALH22601.1	gb|ALH22601.1|ARO:3000620|adeL [Acinetobacter baumannii]	ARO:3000620	MDR	Regulator	adeL	adeL
YP_001332362.1	gb|YP_001332362.1|ARO:3000838|arlR [Staphylococcus aureus subsp. aureus str. Newman]	ARO:3000838	MDR	Regulator	arlR	arlR
YP_499945.1	gb|YP_499945.1|ARO:3000839|arlS [Staphylococcus aureus subsp. aureus NCTC 8325]	ARO:3000839	MDR	Regulator	arlS	arlS
NP_252408.1	gb|NP_252408.1|ARO:3004056|ArmR [Pseudomonas aeruginosa PAO1]	ARO:3004056	MDR	Regulator	ArmR	ArmR
YP_490321.1	gb|YP_490321.1|ARO:3000828|baeR [Escherichia coli str. K-12 substr. W3110]	ARO:3000828	MDR	Regulator	baeR	baeR
BAA15934.1	gb|BAA15934.1|ARO:3000829|baeS [Escherichia coli str. K-12 substr. W3110]	ARO:3000829	MDR	Regulator	baeS	baeS
NP_312864.1	gb|NP_312864.1|ARO:3000830|cpxA [Escherichia coli O157:H7 str. Sakai]	ARO:3000830	MDR	Regulator	cpxA	cpxA
ANK04473.1	gb|ANK04473.1|ARO:3004055|Escherichia coli CpxR [Escherichia coli O25b:H4]	ARO:3004055	MDR	Regulator	Escherichia coli CpxR	CpxR-Eco
SIP52035.1	gb|SIP52035.1|ARO:3004054|Pseudomonas aeruginosa CpxR [Pseudomonas aeruginosa]	ARO:3004054	MDR	Regulator	Pseudomonas aeruginosa CpxR	CpxR-Pae
NP_311275.1	gb|NP_311275.1|ARO:3000832|evgA [Escherichia coli O157:H7 str. Sakai]	ARO:3000832	MDR	Regulator	evgA	evgA
AAC75429.1	gb|AAC75429.1|ARO:3000833|evgS [Escherichia coli str. K-12 substr. MG1655]	ARO:3000833	MDR	Regulator	evgS	evgS
ANK04027.1	gb|ANK04027.1|ARO:3003838|gadW [Escherichia coli O25b:H4]	ARO:3003838	MDR	Regulator	gadW	gadW
YP_491919.1	gb|YP_491919.1|ARO:3000508|gadX [Escherichia coli str. K-12 substr. W3110]	ARO:3000508	MDR	Regulator	gadX	gadX
NP_459349.1	gb|NP_459349.1|ARO:3000504|golS [Salmonella enterica subsp. enterica serovar Typhimurium str. LT2]	ARO:3000504	MDR	Regulator	golS	golS
NP_309766.1	gb|NP_309766.1|ARO:3000676|H-NS [Escherichia coli O157:H7 str. Sakai]	ARO:3000676	MDR	Regulator	H-NS	H-NS
YP_489794.1	gb|YP_489794.1|ARO:3000263|marA [Escherichia coli str. K-12 substr. W3110]	ARO:3000263	MDR	Regulator	marA	marA
CCP46065.1	gb|CCP46065.1|ARO:3000816|mtrA [Mycobacterium tuberculosis H37Rv]	ARO:3000816	MDR	Regulator	mtrA	mtrA
AFK13828.1	gb|AFK13828.1|ARO:3000823|ramA [Enterobacter cloacae]	ARO:3000823	MDR	Regulator	ramA	ramA
AFK13827.1	gb|AFK13827.1|ARO:3004108|Enterobacter cloacae rob [Enterobacter cloacae]	ARO:3004108	MDR	Regulator	Enterobacter cloacae rob	rob
NP_418813.1	gb|NP_418813.1|ARO:3004109|Escherichia coli rob [Escherichia coli str. K-12 substr. MG1655]	ARO:3004109	MDR	Regulator	Escherichia coli rob	rob
NP_460903.1	gb|NP_460903.1|ARO:3000826|sdiA [Salmonella enterica subsp. enterica serovar Typhimurium str. LT2]	ARO:3000826	MDR	Regulator	sdiA	sdiA
AAD51348.1	gb|AAD51348.1|ARO:3003066|smeR [Stenotrophomonas maltophilia]	ARO:3003066	MDR	Regulator	smeR	smeR
AAD51347.1	gb|AAD51347.1|ARO:3003067|smeS [Stenotrophomonas maltophilia]	ARO:3003067	MDR	Regulator	smeS	smeS
NP_250963.1	gb|NP_250963.1|ARO:3004107|Pseudomonas aeruginosa soxR [Pseudomonas aeruginosa PAO1]	ARO:3004107	MDR	Regulator	Pseudomonas aeruginosa soxR	soxR
CAL44992.1	gb|CAL44992.1|ARO:3002835|lnuA [Staphylococcus chromogenes]	ARO:3002835	MLSB	antibiotic inactivation	lnuA	lnuA
AAY32951.1	gb|AAY32951.1|ARO:3002837|lnuC [Streptococcus agalactiae]	ARO:3002837	MLSB	antibiotic inactivation	lnuC	InuC
CAD91132.1	gb|CAD91132.1|ARO:3002839|lnuF [Escherichia coli]	ARO:3002839	MLSB	antibiotic inactivation	lnuF	InuF/G
ABG65740.1	gb|ABG65740.1|ARO:3002879|linG [Salmonella enterica subsp. enterica serovar Stanley]	ARO:3002879	MLSB	antibiotic inactivation	linG	InuF/G
AGI42804.1	gb|AGI42804.1|ARO:3002836|lnuB [Streptococcus lutetiensis]	ARO:3002836	MLSB	antibiotic inactivation	lnuB	lnuB
ABR14060.1	gb|ABR14060.1|ARO:3002838|lnuD [Streptococcus uberis]	ARO:3002838	MLSB	antibiotic inactivation	lnuD	lnuD
AGT57825	gb|AGT57825|ARO:3003762|lnuE [synthetic construct]	ARO:3003762	MLSB	antibiotic inactivation	lnuE	lnuE
APU52409.1	gb|APU52409.1|ARO:3004085|lnuG [Enterococcus faecalis]	ARO:3004085	MLSB	antibiotic inactivation	lnuG	lnuG
AAZ91706.1	gb|AAZ91706.1|ARO:3000361|EreA [Escherichia coli]	ARO:3000361	MLSB	antibiotic inactivation	EreA	EreA
AAC78336.1	gb|AAC78336.1|ARO:3002826|EreA2 [Providencia stuartii]	ARO:3002826	MLSB	antibiotic inactivation	EreA2	EreA
CAA01212.1	gb|CAA01212.1|ARO:3000363|EreB [Escherichia coli]	ARO:3000363	MLSB	antibiotic inactivation	EreB	EreB
CAA11707.1	gb|CAA11707.1|ARO:3000463|gimA [Streptomyces ambofaciens]	ARO:3000463	MLSB	antibiotic inactivation	gimA	gimA
ABA28305.2	gb|ABA28305.2|ARO:3000462|mgtA [Streptomyces lividans]	ARO:3000462	MLSB	antibiotic inactivation	mgtA	mgtA
BAA03776.1	gb|BAA03776.1|ARO:3000316|mphA [Escherichia coli]	ARO:3000316	MLSB	antibiotic inactivation	mphA	mphA
BAA12910.1	gb|BAA12910.1|ARO:3000318|mphB [Escherichia coli]	ARO:3000318	MLSB	antibiotic inactivation	mphB	mphB
EEL41021.1	gb|EEL41021.1|ARO:3003072|Bacillus Cluster A intrinsic mph [Bacillus cereus Rock3-29]	ARO:3003072	MLSB	antibiotic inactivation	Bacillus Cluster A intrinsic mph	mph-BceA
EOO80837.1	gb|EOO80837.1|ARO:3003767|Bacillus Cluster B intrinsic mph [Bacillus cereus K-5975c]	ARO:3003767	MLSB	antibiotic inactivation	Bacillus Cluster B intrinsic mph	mph-BceB
CAJ51085.1	gb|CAJ51085.1|ARO:3000319|mphC [Staphylococcus equorum]	ARO:3000319	MLSB	antibiotic inactivation	mphC	mphC
ANP63073.1	gb|ANP63073.1|ARO:3003741|mphD [Pseudomonas aeruginosa]	ARO:3003741	MLSB	antibiotic inactivation	mphD	mphD
WP_010550189.1	gb|WP_010550189.1|ARO:3003071|mphE [Brachybacterium paraconglomeratum LC44]	ARO:3003071	MLSB	antibiotic inactivation	mphE	mphE
BAL43359	gb|BAL43359|ARO:3003742|mphG [Photobacterium damselae subsp. damselae]	ARO:3003742	MLSB	antibiotic inactivation	mphG	mphG
APB03226.1	gb|APB03226.1|ARO:3003991|mphI [Paenibacillus sp. LC231]	ARO:3003991	MLSB	antibiotic inactivation	mphI	mphI
AAS13767.1	gb|AAS13767.1|ARO:3003839|Mrx [Aeromonas hydrophila]	ARO:3003839	MLSB	antibiotic inactivation	Mrx	Mrx
ABA42119.1	gb|ABA42119.1|ARO:3000865|oleD [Streptomyces antibioticus]	ARO:3000865	MLSB	antibiotic inactivation	oleD	oleD
ABA42118.2	gb|ABA42118.2|ARO:3000866|oleI [Streptomyces antibioticus]	ARO:3000866	MLSB	antibiotic inactivation	oleI	oleI
AAA26683.1	gb|AAA26683.1|ARO:3002840|vatA [Staphylococcus aureus]	ARO:3002840	MLSB	antibiotic inactivation	vatA	vatA
AAA86871.1	gb|AAA86871.1|ARO:3002841|vatB [Staphylococcus aureus]	ARO:3002841	MLSB	antibiotic inactivation	vatB	vatB
AAC61671.1	gb|AAC61671.1|ARO:3002842|vatC [Staphylococcus cohnii]	ARO:3002842	MLSB	antibiotic inactivation	vatC	vatC
AAK84316.1	gb|AAK84316.1|ARO:3002843|vatD [Enterococcus faecium]	ARO:3002843	MLSB	antibiotic inactivation	vatD	vatD
AAF86220.1	gb|AAF86220.1|ARO:3002844|vatE [Enterococcus faecium]	ARO:3002844	MLSB	antibiotic inactivation	vatE	vatE
AAF63432	gb|AAF63432|ARO:3003744|vatF [Yersinia enterocolitica]	ARO:3003744	MLSB	antibiotic inactivation	vatF	vatF
ACX92987.1	gb|ACX92987.1|ARO:3002845|vatH [Enterococcus faecium]	ARO:3002845	MLSB	antibiotic inactivation	vatH	vatH
APB03220.1	gb|APB03220.1|ARO:3003987|VatI [Paenibacillus sp. LC231]	ARO:3003987	MLSB	antibiotic inactivation	VatI	VatI
AAA98349.1	gb|AAA98349.1|ARO:3001307|VgbA [Staphylococcus aureus]	ARO:3001307	MLSB	antibiotic inactivation	vgbA	vgbA
AAC61670.1	gb|AAC61670.1|ARO:3001308|VgbB [Staphylococcus cohnii]	ARO:3001308	MLSB	antibiotic inactivation	vgbB	vgbB
APB03225.1	gb|APB03225.1|ARO:3003990|VgbC [Paenibacillus sp. LC231]	ARO:3003990	MLSB	antibiotic inactivation	vgbC	vgbC
AAS79458.1	gb|AAS79458.1|ARO:3001302|chrB [Streptomyces bikiniensis]	ARO:3001302	MLSB	antibiotic target alteration	chrB	chrB
BAA03674.1	gb|BAA03674.1|ARO:3001300|myrA [Micromonospora griseorubida]	ARO:3001300	MLSB	antibiotic target alteration	myrA	myrA
AJD73064.1	gb|AJD73064.1|ARO:3001301|RlmA(II) [Streptococcus pneumoniae]	ARO:3001301	MLSB	antibiotic target alteration	RlmA(II)	RlmA
AAD12162.1	gb|AAD12162.1|ARO:3001299|tlrB conferring tylosin resistance [Streptomyces fradiae]	ARO:3001299	MLSB	antibiotic target alteration	tlrB	tlrB
AAA88675.1	gb|AAA88675.1|ARO:3000498|ErmF [Bacteroides fragilis]	ARO:3000498	MLSB	antibiotic target alteration	ErmF	EmrF
AAC69328.1	gb|AAC69328.1|ARO:3001265|Erm(30) [Streptomyces venezuelae]	ARO:3001265	MLSB	antibiotic target alteration	Erm(30)	Erm(30)
AAC69327.1	gb|AAC69327.1|ARO:3000598|Erm(31) [Streptomyces venezuelae]	ARO:3000598	MLSB	antibiotic target alteration	Erm(31)	Erm(31)
NP_899170.1	gb|NP_899170.1|ARO:3000599|Erm(33) [Staphylococcus sciuri]	ARO:3000599	MLSB	antibiotic target alteration	Erm(33)	Erm(33)
AAP74657.1	gb|AAP74657.1|ARO:3000600|Erm(34) [Bacillus clausii]	ARO:3000600	MLSB	antibiotic target alteration	Erm(34)	Erm(34)
AAK07612.1	gb|AAK07612.1|ARO:3000604|Erm(35) [Bacteroides coprosuis DSM 18011]	ARO:3000604	MLSB	antibiotic target alteration	Erm(35)	Erm(35)
AAL68827.1	gb|AAL68827.1|ARO:3000605|Erm(36) [Micrococcus luteus]	ARO:3000605	MLSB	antibiotic target alteration	Erm(36)	Erm(36)
CCP44758.1	gb|CCP44758.1|ARO:3000392|Erm(37) [Mycobacterium tuberculosis H37Rv]	ARO:3000392	MLSB	antibiotic target alteration	Erm(37)	Erm(37)
AAN86837.1	gb|AAN86837.1|ARO:3000601|Erm(38) [Mycobacterium smegmatis]	ARO:3000601	MLSB	antibiotic target alteration	Erm(38)	Erm(38)
AAR92235.1	gb|AAR92235.1|ARO:3000602|Erm(39) [Mycobacterium fortuitum]	ARO:3000602	MLSB	antibiotic target alteration	Erm(39)	Erm(39)
ABW06859.1	gb|ABW06859.1|ARO:3000603|Erm(41) [Mycobacterium abscessus]	ARO:3000603	MLSB	antibiotic target alteration	Erm(41)	Erm(41)
CBY77552.1	gb|CBY77552.1|ARO:3003106|Erm(42) [Pasteurella multocida]	ARO:3003106	MLSB	antibiotic target alteration	Erm(42)	Erm(42)
CCF55073.1	gb|CCF55073.1|ARO:3003205|Erm(43) [Staphylococcus lentus]	ARO:3003205	MLSB	antibiotic target alteration	Erm(43)	Erm(43)
CUU67654.1	gb|CUU67654.1|ARO:3003971|erm(44) [Staphylococcus saprophyticus]	ARO:3003971	MLSB	antibiotic target alteration	Erm(44)	Erm(44)
ANZ79476.1	gb|ANZ79476.1|ARO:3003908|Erm(47) [Helcococcus kunzii]	ARO:3003908	MLSB	antibiotic target alteration	Erm(47)	Erm(47)
YP_001315192.1	gb|YP_001315192.1|ARO:3000347|ErmA [Staphylococcus aureus subsp. aureus JH1]	ARO:3000347	MLSB	antibiotic target alteration	ErmA	ErmA
AAF86219.1	gb|AAF86219.1|ARO:3000375|ErmB [Enterococcus faecium]	ARO:3000375	MLSB	antibiotic target alteration	ErmB	ErmB
AAA98296.1	gb|AAA98296.1|ARO:3000250|ErmC [Staphylococcus epidermidis]	ARO:3000250	MLSB	antibiotic target alteration	ErmC	ErmC
AAA22597.1	gb|AAA22597.1|ARO:3000495|ErmD [Bacillus anthracis]	ARO:3000495	MLSB	antibiotic target alteration	ErmD	ErmD
CAB60001.1	gb|CAB60001.1|ARO:3000326|ErmE [Saccharopolyspora erythraea NRRL 2338]	ARO:3000326	MLSB	antibiotic target alteration	ErmE	ErmE
AAC37034.1	gb|AAC37034.1|ARO:3000522|ErmG [Bacteroides thetaiotaomicron]	ARO:3000522	MLSB	antibiotic target alteration	ErmG	ErmG
AAC32026.1	gb|AAC32026.1|ARO:3002823|ErmH [Streptomyces thermotolerans]	ARO:3002823	MLSB	antibiotic target alteration	ErmH	ErmH
CAA66307.1	gb|CAA66307.1|ARO:3000592|ErmN [Streptomyces fradiae]	ARO:3000592	MLSB	antibiotic target alteration	ErmN	ErmN
CAA11706.1	gb|CAA11706.1|ARO:3001303|ErmO [Streptomyces ambofaciens]	ARO:3001303	MLSB	antibiotic target alteration	ErmO	ErmO
AAC36915.1	gb|AAC36915.1|ARO:3000593|ErmQ [Clostridium perfringens]	ARO:3000593	MLSB	antibiotic target alteration	ErmQ	ErmQ
ALX06067.1	gb|ALX06067.1|ARO:3000594|ErmR [Aeromicrobium erythreum]	ARO:3000594	MLSB	antibiotic target alteration	ErmR	ErmR
AAA26742.1	gb|AAA26742.1|ARO:3001304|ErmS [Streptomyces fradiae]	ARO:3001304	MLSB	antibiotic target alteration	ErmS	ErmS
AAA98096.1	gb|AAA98096.1|ARO:3000595|ErmT [Plasmid pGT633]	ARO:3000595	MLSB	antibiotic target alteration	ErmT	ErmT
CAA44667.1	gb|CAA44667.1|ARO:3001305|ErmU [Streptomyces lincolnensis]	ARO:3001305	MLSB	antibiotic target alteration	ErmU	ErmU
AAB51440.1	gb|AAB51440.1|ARO:3002824|ErmV [Streptomyces viridochromogenes]	ARO:3002824	MLSB	antibiotic target alteration	ErmV	ErmV
BAA03402.1	gb|BAA03402.1|ARO:3001306|ErmW [Micromonospora griseorubida]	ARO:3001306	MLSB	antibiotic target alteration	ErmW	ErmW
AAG03357.1	gb|AAG03357.1|ARO:3000596|ErmX [Corynebacterium striatum]	ARO:3000596	MLSB	antibiotic target alteration	ErmX	ErmX
BAB20748.1	gb|BAB20748.1|ARO:3002825|ErmY [Staphylococcus aureus]	ARO:3002825	MLSB	antibiotic target alteration	ErmY	ErmY
APB03216.1	gb|APB03216.1|ARO:3003982|LlmA 23S ribosomal RNA methyltransferase [Paenibacillus sp. LC231]	ARO:3003982	MLSB	antibiotic target alteration	LlmA 23S ribosomal RNA methyltransferase	LlmA
AAC32027.1	gb|AAC32027.1|ARO:3002817|carA [Streptomyces thermotolerans]	ARO:3002817	MLSB	efflux pump	carA	carA
KIX81495.1	gb|KIX81495.1|ARO:3002813|lmrB [Bacillus subtilis]	ARO:3002813	MLSB	efflux pump	lmrB	ImrB
ABF66011.1	gb|ABF66011.1|ARO:3002881|lmrC [Lactococcus lactis subsp. lactis]	ARO:3002881	MLSB	efflux pump	lmrC	ImrC
ABF66027.1	gb|ABF66027.1|ARO:3002882|lmrD [Lactococcus lactis subsp. lactis]	ARO:3002882	MLSB	efflux pump	lmrD	lmrD
[truncated: 172 more rows]
